# Supplementary material for: Salmonella Derby: A Comparative Genomic Analysis of Strains From Germany
Source: Front Microbiol. 2021 May 24;12:591929. doi: 10.3389/fmicb.2021.591929 (PMC8180922; doi:10.3389/fmicb.2021.591929)
Supplement: Supplementary Table 1 — Genome accession and metadata for public sequence collection. [file Table_1.xlsx]

## Sheet: Tabelle1
Table S1 Genome accession and metadata for public sequence collection
Institution	Samples	Year	Serovar	Accesion Number	ID
Istituto Zooprofilattico Sperimentale delle Venezie	Animal, pig feces	2008	40	PRJEB23440	ERR2195750
Istituto Zooprofilattico Sperimentale delle Venezie	Animal, pork	2008	39	PRJEB23440	ERR2195751
Istituto Zooprofilattico Sperimentale delle Venezie	Food, minced meat pig	2008	39	PRJEB23440	ERR2195752
Istituto Zooprofilattico Sperimentale delle Venezie	Animal, pig	2008	40	PRJEB23440	ERR2195753
Istituto Zooprofilattico Sperimentale delle Venezie	Animal, pork	2008	39	PRJEB23440	ERR2195754
Istituto Zooprofilattico Sperimentale delle Venezie	Animal, pork	2008	682	PRJEB23440	ERR2195755
Istituto Zooprofilattico Sperimentale delle Venezie	Food, minced meat pig	2009	40	PRJEB23440	ERR2195756
Istituto Zooprofilattico Sperimentale delle Venezie	piglet feces	2010	39	PRJEB23440	ERR2195759
Istituto Zooprofilattico Sperimentale delle Venezie	Animal, pig organs	2010	39	PRJEB23440	ERR2195761
Istituto Zooprofilattico Sperimentale delle Venezie	Animal, pig feces	2010	40	PRJEB23440	ERR2195762
Istituto Zooprofilattico Sperimentale delle Venezie	Animal, pig	2011	40	PRJEB23440	ERR2195764
Istituto Zooprofilattico Sperimentale delle Venezie	Animal, pig feces	2011	682	PRJEB23440	ERR2195765
Istituto Zooprofilattico Sperimentale delle Venezie	Food, pork	2012	682	PRJEB23440	ERR2195766
Istituto Zooprofilattico Sperimentale delle Venezie	Other, pig feces	2012	40	PRJEB23440	ERR2195767
Istituto Zooprofilattico Sperimentale delle Venezie	Animal, pig feces	2012	39	PRJEB23440	ERR2195768
Istituto Zooprofilattico Sperimentale delle Venezie	Food, minced meat , pigs	2012	40	PRJEB23440	ERR2195769
Istituto Zooprofilattico Sperimentale delle Venezie	Other, pig	2013	40	PRJEB23440	ERR2195770
Istituto Zooprofilattico Sperimentale delle Venezie	Animal, minced meat, sus	2013	682	PRJEB23440	ERR2195772
Istituto Zooprofilattico Sperimentale delle Venezie	Animal, pork	2013	682	PRJEB23440	ERR2195773
Istituto Zooprofilattico Sperimentale delle Venezie	Food, pork	2013	39	PRJEB23440	ERR2195774
Istituto Zooprofilattico Sperimentale delle Venezie	Food, pig	2014	39	PRJEB23440	ERR2195775
Istituto Zooprofilattico Sperimentale delle Venezie	Food, minced meat, pork	2014	39	PRJEB23440	ERR2195777
Istituto Zooprofilattico Sperimentale delle Venezie	Sus, Food, pork	2014	682	PRJEB23440	ERR2195778
Istituto Zooprofilattico Sperimentale delle Venezie	Sus, Food, Mett (minced meat for raw consumption)	2014	682	PRJEB23440	ERR2195779
Istituto Zooprofilattico Sperimentale delle Venezie	Animal, cow	2008	39	PRJEB23440	ERR2195780
Istituto Zooprofilattico Sperimentale delle Venezie	Animal, cow organs	2008	39	PRJEB23440	ERR2195781
Istituto Zooprofilattico Sperimentale delle Venezie	Food, minced meat,pig	2009	40	PRJEB23440	ERR2195782
Istituto Zooprofilattico Sperimentale delle Venezie	Animal, cow organs	2009	39	PRJEB23440	ERR2195783
Istituto Zooprofilattico Sperimentale delle Venezie	Food, beef	2009	39	PRJEB23440	ERR2195784
Istituto Zooprofilattico Sperimentale delle Venezie	Food, minced meat (beef)	2009	39	PRJEB23440	ERR2195785
Istituto Zooprofilattico Sperimentale delle Venezie	Food, beef	2010	39	PRJEB23440	ERR2195786
Istituto Zooprofilattico Sperimentale delle Venezie	Animal, beef	2010	39	PRJEB23440	ERR2195787
Istituto Zooprofilattico Sperimentale delle Venezie	Animal, cow	2011	39	PRJEB23440	ERR2195788
Istituto Zooprofilattico Sperimentale delle Venezie	beef (salt meat)	2011	40	PRJEB23440	ERR2195789
Istituto Zooprofilattico Sperimentale delle Venezie	Other, meat wild pig	2011	40	PRJEB23440	ERR2195791
Istituto Zooprofilattico Sperimentale delle Venezie	Food, cow	2013	40	PRJEB23440	ERR2195794
Istituto Zooprofilattico Sperimentale delle Venezie	Animal, beef	2014	39	PRJEB23440	ERR2195795
Istituto Zooprofilattico Sperimentale delle Venezie	Food, minced meat (beef)	2014	682	PRJEB23440	ERR2195796
Istituto Zooprofilattico Sperimentale delle Venezie	Animal, minced meat (beef)	2009	39	PRJEB23440	ERR2195799
Robert Koch-Institut	Meat	2004	39	PRJEB30317	ERR3263622
Robert Koch-Institut	Human	2007	40	PRJEB30317	ERR3263628
Robert Koch-Institut	Human	2007	39	PRJEB30317	ERR3263629
Robert Koch-Institut	Human	2008	682	PRJEB30317	ERR3263630
Robert Koch-Institut	Human	2012	682	PRJEB30317	ERR3263634
Robert Koch-Institut	Human (wound)	2012	40	PRJEB30317	ERR3263635
Robert Koch-Institut	Human	2012	682	PRJEB30317	ERR3263636
Robert Koch-Institut	Human	2012	682	PRJEB30317	ERR3263637
Robert Koch-Institut	Human	2012	682	PRJEB30317	ERR3263638
Robert Koch-Institut	Ground pork	2012	682	PRJEB30317	ERR3263639
Robert Koch-Institut	Human	2013	682	PRJEB30317	ERR3263643
Robert Koch-Institut	Human	2013	682	PRJEB30317	ERR3263651
Robert Koch-Institut	poultry	2013	682	PRJEB30317	ERR3263652
Robert Koch-Institut	Human	2013	682	PRJEB30317	ERR3263655
Robert Koch-Institut	Human	2014	682	PRJEB30317	ERR3263656
Robert Koch-Institut	Human	2014	40	PRJEB30317	ERR3263659
Robert Koch-Institut	Human	2014	39	PRJEB30317	ERR3263667
Robert Koch-Institut	Human	2014	40	PRJEB30317	ERR3263668
Robert Koch-Institut	Human	2014	682	PRJEB30317	ERR3263669
Robert Koch-Institut	Human	2014	682	PRJEB30317	ERR3263671
Robert Koch-Institut	Human	2014	39	PRJEB30317	ERR3263672
Robert Koch-Institut	Human	2014	682	PRJEB30317	ERR3263676
Robert Koch-Institut	Human	2014	682	PRJEB30317	ERR3263682
Robert Koch-Institut	Human	2018	39	PRJEB30317	ERR3264069
Robert Koch-Institut	Human	2018	39	PRJEB30317	ERR3264070
Robert Koch-Institut	Human	2018	40	PRJEB30317	ERR3264071
