# Supplementary material for: Salmonella Derby: A Comparative Genomic Analysis of Strains From Germany
Source: Front Microbiol. 2021 May 24;12:591929. doi: 10.3389/fmicb.2021.591929 (PMC8180922; doi:10.3389/fmicb.2021.591929)
Supplement: Supplementary Table 2 — Resistance genes detected in both collections. [file Table_2.xlsx]

## Sheet: Tabelle1
Table S2 Resistance genes detected in both collections
Country	Author	Samples	Year	Serovar	ID	NumberFound	fosA7	mdsB	mdsA	golT	golS	tet(A)	fosA7.3	merP	merT	merR	pcoE	pcoS	pcoR	pcoD	pcoC	pcoB	pcoA	silP	silA	silB	silF	silC	silR	silS	silE	dfrA12	aadA2	cmlA1	aadA1	qacL	sul3	mef(B)	blaTEM-1	blaLAP-2	qnrS1	sul2	aac(3)-IId	sul1	qacEdelta1	aph(6)-Id	dfrA14	aph(3'')-Ib	arsC
							FOSFOMYCIN	EFFLUX	EFFLUX	COPPER/GOLD	GOLD	TETRACYCLINE	FOSFOMYCIN	MERCURY	MERCURY	MERCURY	COPPER	COPPER	COPPER	COPPER	COPPER	COPPER	COPPER	SILVER	COPPER/SILVER	COPPER/SILVER	COPPER/SILVER	COPPER/SILVER	COPPER/SILVER	COPPER/SILVER	SILVER	TRIMETHOPRIM	AMINOGLYCOSIDE	PHENICOL	AMINOGLYCOSIDE	QUATERNARY AMMONIUM	SULFONAMIDE	MACROLIDE	BETA-LACTAM	BETA-LACTAM	QUINOLONE	SULFONAMIDE	AMINOGLYCOSIDE	SULFONAMIDE	QUATERNARY AMMONIUM	AMINOGLYCOSIDE	TRIMETHOPRIM	AMINOGLYCOSIDE	ARSENIC
Germany	Slaughterhouse 3	Pig	2005	39	19CS0409	5	100	100	99.48	99.26	99.72	-	-	-	-	-	-	-	-	-	-	-	-	-	-	-	-	-	-	-	-	-	-	-	-	-	-	-	-	-	-	-	-	-	-	-	-	-	-
Germany	Slaughterhouse 3	Pig Carcass	2011	39	19CS0429	5	100	99.48	99.26	99.72	100	-	-	-	-	-	-	-	-	-	-	-	-	-	-	-	-	-	-	-	-	-	-	-	-	-	-	-	-	-	-	-	-	-	-	-	-	-	-
Germany	Slaughterhouse 3	Pig Carcass	2011	39	19CS0430	16	100	99.48	99.26	99.72	100	100	-	90.11	100	93.75	-	-	-	-	-	-	-	-	-	-	-	-	-	-	-	-	100	100	100	100	100	-	100	-	-	-	-	-	-	-	-	-	-
Germany	Slaughterhouse 2	Cattle (Minced meat)	2001	39	19CS0435	5	100	100	99.48	99.26	99.72	-	-	-	-	-	-	-	-	-	-	-	-	-	-	-	-	-	-	-	-	-	-	-	-	-	-	-	-	-	-	-	-	-	-	-	-	-	-
Germany	Slaughterhouse 3	Pig	2005	39	19CS0438	5	100	100	99.48	99.26	99.72	-	-	-	-	-	-	-	-	-	-	-	-	-	-	-	-	-	-	-	-	-	-	-	-	-	-	-	-	-	-	-	-	-	-	-	-	-	-
Germany	Slaughterhouse 3	Pig	2006	39	19CS0453002	5	100	100	99.48	99.26	99.72	-	-	-	-	-	-	-	-	-	-	-	-	-	-	-	-	-	-	-	-	-	-	-	-	-	-	-	-	-	-	-	-	-	-	-	-	-	-
Germany	Slaughterhouse 3	Pig	2008	39	19CS0454	5	100	99.48	99.26	99.72	100	-	-	-	-	-	-	-	-	-	-	-	-	-	-	-	-	-	-	-	-	-	-	-	-	-	-	-	-	-	-	-	-	-	-	-	-	-	-
Germany	Slaughterhouse 4	Mesenteric Linfnodes	2014	39	19CS0456	5	100	100	99.48	99.26	99.72	-	-	-	-	-	-	-	-	-	-	-	-	-	-	-	-	-	-	-	-	-	-	-	-	-	-	-	-	-	-	-	-	-	-	-	-	-	-
Germany	Slaughterhouse 5	rectum	2015	39	19CS0462	5	100	100	99.48	99.26	99.72	-	-	-	-	-	-	-	-	-	-	-	-	-	-	-	-	-	-	-	-	-	-	-	-	-	-	-	-	-	-	-	-	-	-	-	-	-	-
Germany	Venecia	Animal, pork	2008	39	ERR2195751	5	99.72	99.26	99.48	100	100	-	-	-	-	-	-	-	-	-	-	-	-	-	-	-	-	-	-	-	-	-	-	-	-	-	-	-	-	-	-	-	-	-	-	-	-	-	-
Germany	Venecia	Food, minced meat pig	2008	39	ERR2195752	5	100	99.48	99.26	99.72	100	-	-	-	-	-	-	-	-	-	-	-	-	-	-	-	-	-	-	-	-	-	-	-	-	-	-	-	-	-	-	-	-	-	-	-	-	-	-
Germany	Venecia	Animal, pork	2008	39	ERR2195754	5	99.72	99.26	99.48	100	100	-	-	-	-	-	-	-	-	-	-	-	-	-	-	-	-	-	-	-	-	-	-	-	-	-	-	-	-	-	-	-	-	-	-	-	-	-	-
Germany	Venecia	piglet feces	2010	39	ERR2195759	5	99.72	99.26	99.48	100	100	-	-	-	-	-	-	-	-	-	-	-	-	-	-	-	-	-	-	-	-	-	-	-	-	-	-	-	-	-	-	-	-	-	-	-	-	-	-
Germany	Venecia	Animal, pig organs	2010	39	ERR2195761	5	100	99.48	99.26	99.72	100	-	-	-	-	-	-	-	-	-	-	-	-	-	-	-	-	-	-	-	-	-	-	-	-	-	-	-	-	-	-	-	-	-	-	-	-	-	-
Germany	Venecia	Animal, pig feces	2012	39	ERR2195768	5	100	99.72	99.26	99.48	100	-	-	-	-	-	-	-	-	-	-	-	-	-	-	-	-	-	-	-	-	-	-	-	-	-	-	-	-	-	-	-	-	-	-	-	-	-	-
Germany	Venecia	Food, pork	2013	39	ERR2195774	5	100	99.48	99.26	99.72	100	-	-	-	-	-	-	-	-	-	-	-	-	-	-	-	-	-	-	-	-	-	-	-	-	-	-	-	-	-	-	-	-	-	-	-	-	-	-
Germany	Venecia	Food, pig	2014	39	ERR2195775	5	100	99.72	99.26	99.48	100	-	-	-	-	-	-	-	-	-	-	-	-	-	-	-	-	-	-	-	-	-	-	-	-	-	-	-	-	-	-	-	-	-	-	-	-	-	-
Germany	Venecia	Food, minced meat, pork	2014	39	ERR2195777	5	100	99.72	99.26	99.48	100	-	-	-	-	-	-	-	-	-	-	-	-	-	-	-	-	-	-	-	-	-	-	-	-	-	-	-	-	-	-	-	-	-	-	-	-	-	-
Germany	Venecia	Animal, cow	2008	39	ERR2195780	9	100	99.48	99.26	99.72	100	-	-	-	-	-	-	-	-	-	-	-	-	-	-	-	-	-	-	-	-	-	-	-	-	-	-	-	-	-	-	100	-	-	-	100	100	100	-
Germany	Venecia	Animal, cow organs	2008	39	ERR2195781	5	99.72	99.26	99.48	100	100	-	-	-	-	-	-	-	-	-	-	-	-	-	-	-	-	-	-	-	-	-	-	-	-	-	-	-	-	-	-	-	-	-	-	-	-	-	-
Germany	Venecia	Animal, cow organs	2009	39	ERR2195783	5	100	99.48	99.26	99.62	100	-	-	-	-	-	-	-	-	-	-	-	-	-	-	-	-	-	-	-	-	-	-	-	-	-	-	-	-	-	-	-	-	-	-	-	-	-	-
Germany	Venecia	Food, beef	2009	39	ERR2195784	5	100	99.72	99.26	99.48	100	-	-	-	-	-	-	-	-	-	-	-	-	-	-	-	-	-	-	-	-	-	-	-	-	-	-	-	-	-	-	-	-	-	-	-	-	-	-
Germany	Venecia	Food, minced meat (beef)	2009	39	ERR2195785	5	100	99.72	99.26	99.48	100	-	-	-	-	-	-	-	-	-	-	-	-	-	-	-	-	-	-	-	-	-	-	-	-	-	-	-	-	-	-	-	-	-	-	-	-	-	-
Germany	Venecia	Food, beef	2010	39	ERR2195786	5	100	99.72	99.26	99.48	100	-	-	-	-	-	-	-	-	-	-	-	-	-	-	-	-	-	-	-	-	-	-	-	-	-	-	-	-	-	-	-	-	-	-	-	-	-	-
Germany	Venecia	Animal, beef	2010	39	ERR2195787	5	99.72	99.26	99.48	100	100	-	-	-	-	-	-	-	-	-	-	-	-	-	-	-	-	-	-	-	-	-	-	-	-	-	-	-	-	-	-	-	-	-	-	-	-	-	-
Germany	Venecia	Animal, cow	2011	39	ERR2195788	5	100	100	99.48	99.26	99.72	-	-	-	-	-	-	-	-	-	-	-	-	-	-	-	-	-	-	-	-	-	-	-	-	-	-	-	-	-	-	-	-	-	-	-	-	-	-
Germany	Venecia	Animal, beef	2014	39	ERR2195795	5	100	99.72	99.26	99.48	100	-	-	-	-	-	-	-	-	-	-	-	-	-	-	-	-	-	-	-	-	-	-	-	-	-	-	-	-	-	-	-	-	-	-	-	-	-	-
Germany	Venecia	Animal, minced meat (beef)	2009	39	ERR2195799	5	100	99.48	99.26	99.72	100	-	-	-	-	-	-	-	-	-	-	-	-	-	-	-	-	-	-	-	-	-	-	-	-	-	-	-	-	-	-	-	-	-	-	-	-	-	-
Germany	RKI	Meat	2004	39	ERR3263622	5	100	99.72	99.26	99.48	100	-	-	-	-	-	-	-	-	-	-	-	-	-	-	-	-	-	-	-	-	-	-	-	-	-	-	-	-	-	-	-	-	-	-	-	-	-	-
Germany	RKI	Human	2007	39	ERR3263629	5	99.72	99.26	99.48	100	100	-	-	-	-	-	-	-	-	-	-	-	-	-	-	-	-	-	-	-	-	-	-	-	-	-	-	-	-	-	-	-	-	-	-	-	-	-	-
Germany	Simon_control set	Human	2014	39	ERR3263667	5	99.72	99.26	99.48	100	100	-	-	-	-	-	-	-	-	-	-	-	-	-	-	-	-	-	-	-	-	-	-	-	-	-	-	-	-	-	-	-	-	-	-	-	-	-	-
Germany	RKI	Human	2014	39	ERR3263672	5	100	99.48	99.26	99.72	100	-	-	-	-	-	-	-	-	-	-	-	-	-	-	-	-	-	-	-	-	-	-	-	-	-	-	-	-	-	-	-	-	-	-	-	-	-	-
Germany	RKI	Human	2018	39	ERR3264069	5	99.72	99.26	99.48	100	100	-	-	-	-	-	-	-	-	-	-	-	-	-	-	-	-	-	-	-	-	-	-	-	-	-	-	-	-	-	-	-	-	-	-	-	-	-	-
Germany	RKI	Human	2018	39	ERR3264070	5	99.72	99.26	99.48	100	100	-	-	-	-	-	-	-	-	-	-	-	-	-	-	-	-	-	-	-	-	-	-	-	-	-	-	-	-	-	-	-	-	-	-	-	-	-	-
Germany	Slaughterhouse 3	Pig Carcass	2010	40	19CS0413	5	-	100	99.72	99.26	99.48	-	100	-	-	-	-	-	-	-	-	-	-	-	-	-	-	-	-	-	-	-	-	-	-	-	-	-	-	-	-	-	-	-	-	-	-	-	-
Germany	Slaughterhouse 3	Pig Carcass	2010	40	19CS0427	5	-	100	99.48	99.26	99.72	-	100	-	-	-	-	-	-	-	-	-	-	-	-	-	-	-	-	-	-	-	-	-	-	-	-	-	-	-	-	-	-	-	-	-	-	-	-
Germany	Slaughterhouse 5	Slaughterhouse’s pen	2015	40	19CS0459	6	-	99.72	99.26	99.48	100	-	100	-	-	-	-	-	-	-	-	-	-	-	-	-	-	-	-	-	-	-	-	-	-	-	-	-	-	-	-	-	-	-	-	-	-	-	-
Germany	Slaughterhouse 5	Slaughterhouse’s corridor	2015	40	19CS0460	6	-	100	100	99.48	99.26	-	99.72	-	-	-	-	-	-	-	-	-	-	-	-	-	-	-	-	-	-	-	-	-	-	-	-	-	-	-	-	-	-	-	-	-	-	-	-
Germany	Venecia	Animal, pig feces	2008	40	ERR2195750	13	-	99.72	99.26	99.48	100	100	100	100	100	90.11	-	-	-	-	-	-	-	-	-	-	-	-	-	-	-	-	100	-	-	-	-	-	-	-	-	-	-	93.75	100	-	-	-	-
Germany	Venecia	Animal, pig	2008	40	ERR2195753	13	-	100	100	100	100	90.11	100	93.75	100	100	-	-	-	-	-	-	-	-	-	-	-	-	-	-	-	-	99.48	-	-	-	-	-	-	-	-	-	-	99.26	99.72	-	-	-	-
Germany	Venecia	Food, minced meat pig	2009	40	ERR2195756	5	-	100	99.48	99.26	99.72	-	100	-	-	-	-	-	-	-	-	-	-	-	-	-	-	-	-	-	-	-	-	-	-	-	-	-	-	-	-	-	-	-	-	-	-	-	-
Germany	Venecia	Animal, pig feces	2010	40	ERR2195762	6	-	99.72	99.26	99.48	100	100	100	-	-	-	-	-	-	-	-	-	-	-	-	-	-	-	-	-	-	-	-	-	-	-	-	-	-	-	-	-	-	-	-	-	-	-	-
Germany	Venecia	Animal, pig	2011	40	ERR2195764	16	-	100	100	100	99.72	99.26	99.48	100	100	100	-	-	-	-	-	-	-	-	-	-	-	-	-	-	-	-	100	-	-	-	-	-	100	-	-	90.11	-	100	93.75	-	-	-	-
Germany	Venecia	Other, pig feces	2012	40	ERR2195767	14	-	99.72	99.26	99.48	100	-	94.07	-	-	-	-	-	-	-	-	-	-	96.85	96.28	97.44	97.83	97.79	98.98	92.31	100	-	-	-	-	-	-	-	-	-	-	-	-	-	-	-	-	-	-
Germany	Venecia	Food, minced meat , pigs	2012	40	ERR2195769	5	-	100	99.48	99.26	99.72	-	100	-	-	-	-	-	-	-	-	-	-	-	-	-	-	-	-	-	-	-	-	-	-	-	-	-	-	-	-	-	-	-	-	-	-	-	-
Germany	Venecia	Other, pig	2013	40	ERR2195770	33	-	99.72	99.26	99.48	100	-	100	90	92.36	99.57	100	100	100	99.66	100	94.19	98.57	96.74	97.44	100	98.23	98.98	98.6	96.35	98.45	-	-	-	100	-	-	-	-	-	-	-	-	100	100	-	-	-	100
Germany	Venecia	Food, minced meat,pig	2009	40	ERR2195782	13	-	100	100	100	100	-	100	-	-	-	-	-	-	-	-	-	-	-	-	-	-	-	-	-	-	-	-	-	100	-	-	-	100	-	-	99.72	-	99.26	99.48	100	-	100	-
Germany	Venecia	beef (salt meat)	2011	40	ERR2195789	5	-	100	99.72	99.26	99.48	-	100	-	-	-	-	-	-	-	-	-	-	-	-	-	-	-	-	-	-	-	-	-	-	-	-	-	-	-	-	-	-	-	-	-	-	-	-
Germany	Venecia	Other, meat wild pig	2011	40	ERR2195791	5	-	99.62	99.26	99.48	100	-	100	-	-	-	-	-	-	-	-	-	-	-	-	-	-	-	-	-	-	-	-	-	-	-	-	-	-	-	-	-	-	-	-	-	-	-	-
Germany	Venecia	Food, cow	2013	40	ERR2195794	10	-	100	99.48	99.26	99.72	-	100	-	-	-	-	-	-	-	-	-	-	-	-	-	-	-	-	-	-	-	-	-	100	-	-	-	-	-	-	-	-	100	100	-	-	-	-
Germany	RKI	Human	2007	40	ERR3263628	5	-	99.72	99.26	99.48	100	-	100	-	-	-	-	-	-	-	-	-	-	-	-	-	-	-	-	-	-	-	-	-	-	-	-	-	-	-	-	-	-	-	-	-	-	-	-
Germany	Simon-outbreak	Human (wound)	2012	40	ERR3263635	10	-	99.89	100	99.48	99.26	-	99.72	-	-	94.44	100	-	-	-	-	-	-	-	-	-	-	-	-	-	-	-	-	-	-	-	100	-	100	-	-	-	-	-	-	-	-	-	-
Germany	Simon_control set	Human	2014	40	ERR3263659	5	-	100	99.48	99.26	99.72	-	100	-	-	-	-	-	-	-	-	-	-	-	-	-	-	-	-	-	-	-	-	-	-	-	-	-	-	-	-	-	-	-	-	-	-	-	-
Germany	Simon_control set	Human	2014	40	ERR3263668	13	-	100	100	100	100	90.11	100	93.75	100	100	-	-	-	-	-	-	-	-	-	-	-	-	-	-	-	-	99.72	-	-	-	-	-	-	-	-	-	-	99.26	99.48	-	-	-	-
Germany	RKI	Human	2018	40	ERR3264071	19	-	100	99.48	99.26	99.72	98.6	98.98	-	-	-	-	-	-	-	-	-	-	97.79	97.18	97.44	96.28	96.85	94.07	98.12	99.75	-	-	-	-	-	-	-	100	-	99.5	100	-	-	-	-	-	-	-
Germany	Slaughterhouse 1	Cattle (Minced meat)	2000	682	19CS0432	4	-	100	99.61	99.51	99.72	-	-	-	-	-	-	-	-	-	-	-	-	-	-	-	-	-	-	-	-	-	-	-	-	-	-	-	-	-	-	-	-	-	-	-	-	-	-
Germany	Slaughterhouse 5	Driver truck boots	2015	682	19CS0458	4	-	99.72	99.51	99.61	100	-	-	-	-	-	-	-	-	-	-	-	-	-	-	-	-	-	-	-	-	-	-	-	-	-	-	-	-	-	-	-	-	-	-	-	-	-	-
Germany	Venecia	Animal, pork	2008	682	ERR2195755	4	-	99.72	99.51	99.61	100	-	-	-	-	-	-	-	-	-	-	-	-	-	-	-	-	-	-	-	-	-	-	-	-	-	-	-	-	-	-	-	-	-	-	-	-	-	-
Germany	Venecia	Animal, pig feces	2011	682	ERR2195765	10	-	99.72	99.51	99.61	100	-	-	-	-	-	-	-	-	-	-	-	-	-	-	-	-	-	-	-	-	-	100	100	100	100	100	-	100	-	-	-	-	-	-	-	-	-	-
Germany	Venecia	Food, pork	2012	682	ERR2195766	4	-	100	99.61	99.51	99.72	-	-	-	-	-	-	-	-	-	-	-	-	-	-	-	-	-	-	-	-	-	-	-	-	-	-	-	-	-	-	-	-	-	-	-	-	-	-
Germany	Venecia	Animal, minced meat, sus	2013	682	ERR2195772	4	-	100	99.61	99.51	99.72	-	-	-	-	-	-	-	-	-	-	-	-	-	-	-	-	-	-	-	-	-	-	-	-	-	-	-	-	-	-	-	-	-	-	-	-	-	-
Germany	Venecia	Animal, pork	2013	682	ERR2195773	4	-	99.72	99.51	99.61	100	-	-	-	-	-	-	-	-	-	-	-	-	-	-	-	-	-	-	-	-	-	-	-	-	-	-	-	-	-	-	-	-	-	-	-	-	-	-
Germany	Venecia	Sus, Food, pork	2014	682	ERR2195778	4	-	100	99.61	99.51	99.72	-	-	-	-	-	-	-	-	-	-	-	-	-	-	-	-	-	-	-	-	-	-	-	-	-	-	-	-	-	-	-	-	-	-	-	-	-	-
Germany	Venecia	Sus, Food, Mett (minced meat for raw consumption)	2014	682	ERR2195779	4	-	99.72	99.51	99.61	100	-	-	-	-	-	-	-	-	-	-	-	-	-	-	-	-	-	-	-	-	-	-	-	-	-	-	-	-	-	-	-	-	-	-	-	-	-	-
Germany	Venecia	Food, minced meat (beef)	2014	682	ERR2195796	4	-	100	99.61	99.51	99.72	-	-	-	-	-	-	-	-	-	-	-	-	-	-	-	-	-	-	-	-	-	-	-	-	-	-	-	-	-	-	-	-	-	-	-	-	-	-
Germany	Simon-outbreak	Human	2008	682	ERR3263630	4	-	100	99.61	99.51	99.72	-	-	-	-	-	-	-	-	-	-	-	-	-	-	-	-	-	-	-	-	-	-	-	-	-	-	-	-	-	-	-	-	-	-	-	-	-	-
Germany	Simon-outbreak	Human	2012	682	ERR3263634	4	-	99.72	99.51	99.61	100	-	-	-	-	-	-	-	-	-	-	-	-	-	-	-	-	-	-	-	-	-	-	-	-	-	-	-	-	-	-	-	-	-	-	-	-	-	-
Germany	Simom-uncertain correlation	Human	2012	682	ERR3263636	4	-	100	99.61	99.51	99.72	-	-	-	-	-	-	-	-	-	-	-	-	-	-	-	-	-	-	-	-	-	-	-	-	-	-	-	-	-	-	-	-	-	-	-	-	-	-
Germany	Simom-uncertain correlation	Human	2012	682	ERR3263637	4	-	100	99.61	99.51	99.72	-	-	-	-	-	-	-	-	-	-	-	-	-	-	-	-	-	-	-	-	-	-	-	-	-	-	-	-	-	-	-	-	-	-	-	-	-	-
Germany	Simon_control set	Human	2012	682	ERR3263638	4	-	100	99.61	99.51	99.72	-	-	-	-	-	-	-	-	-	-	-	-	-	-	-	-	-	-	-	-	-	-	-	-	-	-	-	-	-	-	-	-	-	-	-	-	-	-
Germany	Simon_control set	Ground pork	2012	682	ERR3263639	4	-	100	99.61	99.51	99.72	-	-	-	-	-	-	-	-	-	-	-	-	-	-	-	-	-	-	-	-	-	-	-	-	-	-	-	-	-	-	-	-	-	-	-	-	-	-
Germany	Simon_control set	Human	2013	682	ERR3263643	5	-	100	100	99.61	99.51	-	-	-	-	-	-	-	-	-	-	-	-	-	-	-	-	-	-	-	-	-	-	-	-	-	-	-	-	-	-	99.72	-	-	-	-	-	-	-
Germany	Simon_control set	Human	2013	682	ERR3263651	4	-	99.72	99.51	99.61	100	-	-	-	-	-	-	-	-	-	-	-	-	-	-	-	-	-	-	-	-	-	-	-	-	-	-	-	-	-	-	-	-	-	-	-	-	-	-
Germany	Simon_control set	poultry	2013	682	ERR3263652	4	-	100	99.61	99.51	99.72	-	-	-	-	-	-	-	-	-	-	-	-	-	-	-	-	-	-	-	-	-	-	-	-	-	-	-	-	-	-	-	-	-	-	-	-	-	-
Germany	Simon_control set	Human	2013	682	ERR3263655	4	-	100	99.61	99.51	99.72	-	-	-	-	-	-	-	-	-	-	-	-	-	-	-	-	-	-	-	-	-	-	-	-	-	-	-	-	-	-	-	-	-	-	-	-	-	-
Germany	Simon_control set	Human	2014	682	ERR3263656	4	-	100	99.61	99.51	99.72	-	-	-	-	-	-	-	-	-	-	-	-	-	-	-	-	-	-	-	-	-	-	-	-	-	-	-	-	-	-	-	-	-	-	-	-	-	-
Germany	RKI	Human	2014	682	ERR3263669	4	-	99.72	99.51	99.61	100	-	-	-	-	-	-	-	-	-	-	-	-	-	-	-	-	-	-	-	-	-	-	-	-	-	-	-	-	-	-	-	-	-	-	-	-	-	-
Germany	RKI	Human	2014	682	ERR3263671	4	-	99.72	99.51	99.61	100	-	-	-	-	-	-	-	-	-	-	-	-	-	-	-	-	-	-	-	-	-	-	-	-	-	-	-	-	-	-	-	-	-	-	-	-	-	-
Germany	RKI	Human	2014	682	ERR3263676	12	-	99.72	99.51	99.61	100	-	-	-	-	-	-	-	-	-	-	-	-	-	-	-	-	-	-	-	-	-	-	-	100	-	-	-	100	-	-	100	-	100	100	100	-	100	-
Germany	RKI	Human	2014	682	ERR3263682	4	-	99.72	99.51	99.61	100	-	-	-	-	-	-	-	-	-	-	-	-	-	-	-	-	-	-	-	-	-	-	-	-	-	-	-	-	-	-	-	-	-	-	-	-	-	-
[truncated: 23 more columns]
