# Supplementary material for: Salmonella Derby: A Comparative Genomic Analysis of Strains From Germany
Source: Front Microbiol. 2021 May 24;12:591929. doi: 10.3389/fmicb.2021.591929 (PMC8180922; doi:10.3389/fmicb.2021.591929)
Supplement: Supplementary Table 3 — Plasmid replicons detected in both collections. [file Table_3.xlsx]

## Sheet: Tabelle1
Table S3 Plasmid replicons detected in both collections
ST	Nr.	Total	Col.MGD2._1	Col.VCM04._1	Col.Ye4449._1	Col156_1	Col440II_1	Col440I_1	Col8282_1	ColE10_1	ColRNAI_1	IncFIB.AP001918._1	IncFIC.FII._1	IncFII.pCRY._1_pCRY	IncHI2A_1	IncHI2_1	IncI1_1_Alpha	IncQ2_1	IncX1_1	IncX3_1	IncX4_1	RepA_1_pKPC.CAV1321	IncY_1	TrfA_1
682	19CS0432	0	.	.	.	.	.	.	.	.	.	.	.	.	.	.	.	.	.	.	.	.	.	.
682	19CS0458	0	.	.	.	.	.	.	.	.	.	.	.	.	.	.	.	.	.	.	.	.	.	.
682	ERR2195755	1	.	.	.	.	.	.	.	.	.	.	.	.	.	.	100.00	.	.	.	.	.	.	.
682	ERR2195765	2	.	.	.	.	.	.	.	.	.	.	.	.	.	.	.	.	100.00	90.37	.	.	.	.
682	ERR2195766	0	.	.	.	.	.	.	.	.	.	.	.	.	.	.	.	.	.	.	.	.	.	.
682	ERR2195772	1	.	.	.	100.00	.	.	.	.	.	.	.	.	.	.	.	.	.	.	.	.	.	.
682	ERR2195773	0	.	.	.	.	.	.	.	.	.	.	.	.	.	.	.	.	.	.	.	.	.	.
682	ERR2195778	0	.	.	.	.	.	.	.	.	.	.	.	.	.	.	.	.	.	.	.	.	.	.
682	ERR2195779	0	.	.	.	.	.	.	.	.	.	.	.	.	.	.	.	.	.	.	.	.	.	.
682	ERR2195796	0	.	.	.	.	.	.	.	.	.	.	.	.	.	.	.	.	.	.	.	.	.	.
682	ERR3263630	0	.	.	.	.	.	.	.	.	.	.	.	.	.	.	.	.	.	.	.	.
682	ERR3263634	0	.	.	.	.	.	.	.	.	.	.	.	.	.	.	.	.	.	.	.	.
682	ERR3263636	0	.	.	.	.	.	.	.	.	.	.	.	.	.	.	.	.	.	.	.	.
682	ERR3263637	0	.	.	.	.	.	.	.	.	.	.	.	.	.	.	.	.	.	.	.	.
682	ERR3263638	2	.	.	.	.	.	.	100.00	.	90.77	.	.	.	.	.	.	.	.	.	.	.
682	ERR3263639	0	.	.	.	.	.	.	.	.	.	.	.	.	.	.	.	.	.	.	.	.
682	ERR3263643	1	.	.	.	.	.	.	.	.	100.00	.	.	.	.	.	.	.	.	.	.	.
682	ERR3263651	0	.	.	.	.	.	.	.	.	.	.	.	.	.	.	.	.	.	.	.	.
682	ERR3263652	1	.	.	.	.	.	.	.	.	.	.	.	.	.	.	100.00	.	.	.	.	.
682	ERR3263655	0	.	.	.	.	.	.	.	.	.	.	.	.	.	.	.	.	.	.	.	.
682	ERR3263656	0	.	.	.	.	.	.	.	.	.	.	.	.	.	.	.	.	.	.	.	.
682	ERR3263669	0	.	.	.	.	.	.	.	.	.	.	.	.	.	.	.	.	.	.	.	.
682	ERR3263671	0	.	.	.	.	.	.	.	.	.	.	.	.	.	.	.	.	.	.	.	.
682	ERR3263676	1	.	.	.	.	.	.	.	.	.	.	.	.	.	.	100.00	.	.	.	.	.
682	ERR3263682	1	.	.	.	.	.	.	.	.	.	.	.	100.00	.	.	.	.	.	.	.	.
39	19CS0435	0	.	.	.	.	.	.	.	.	.	.	.	.	.	.	.	.	.	.	.	.	.	.
39	19CS0409	1	.	.	.	.	.	.	.	.	100.00	.	.	.	.	.	.	.	.	.	.	.	.	.
39	19CS0438	0	.	.	.	.	.	.	.	.	.	.	.	.	.	.	.	.	.	.	.	.	.	.
39	19CS0453002	1	.	.	.	.	.	.	.	.	100.00	.	.	.	.	.	.	.	.	.	.	.	.	.
39	19CS0454	1	.	.	.	.	.	.	.	.	100.00	.	.	.	.	.	.	.	.	.	.	.	.	.
39	19CS0430	4	.	.	.	.	99.29	96.49	.	.	100.00;96.92	.	.	.	.	.	100.00	.	.	.	.	.	.	.
39	19CS0429	1	.	.	.	.	.	.	.	.	100.00	.	.	.	.	.	.	.	.	.	.	.	.	.
39	19CS0456	0	.	.	.	.	.	.	.	.	.	.	.	.	.	.	.	.	.	.	.	.	.	.
39	19CS0462	0	.	.	.	.	.	.	.	.	.	.	.	.	.	.	.	.	.	.	.	.	.	.
39	ERR2195751	0	.	.	.	.	.	.	.	.	.	.	.	.	.	.	.	.	.	.	.	.	.	.
39	ERR2195752	0	.	.	.	.	.	.	.	.	.	.	.	.	.	.	.	.	.	.	.	.	.	.
39	ERR2195754	1	.	.	.	.	.	.	99.03	.	.	.	.	.	.	.	.	.	.	.	.	.	.	.
39	ERR2195759	1	.	.	.	.	.	.	.	.	100.00	.	.	.	.	.	.	.	.	.	.	.	.	.
39	ERR2195761	1	.	.	.	.	.	.	.	.	100.00	.	.	.	.	.	.	.	.	.	.	.	.	.
39	ERR2195768	1	.	.	.	.	.	.	.	.	100.00	.	.	.	.	.	.	.	.	.	.	.	.	.
39	ERR2195774	0	.	.	.	.	.	.	.	.	.	.	.	.	.	.	.	.	.	.	.	.	.	.
39	ERR2195775	2	.	.	.	.	.	.	.	.	100.00	.	.	.	.	.	.	.	.	.	100.00	.	.	.
39	ERR2195777	1	.	.	.	.	.	96.49	.	.	.	.	.	.	.	.	.	.	.	.	.	.	.	.
39	ERR2195780	1	.	.	.	.	.	.	.	.	100.00	.	.	.	.	.	.	.	.	.	.	.	.	.
39	ERR2195781	1	.	.	.	.	.	96.49	.	.	.	.	.	.	.	.	.	.	.	.	.	.	.	.
39	ERR2195783	0	.	.	.	.	.	.	.	.	.	.	.	.	.	.	.	.	.	.	.	.	.	.
39	ERR2195784	0	.	.	.	.	.	.	.	.	.	.	.	.	.	.	.	.	.	.	.	.	.	.
39	ERR2195785	0	.	.	.	.	.	.	.	.	.	.	.	.	.	.	.	.	.	.	.	.	.	.
39	ERR2195786	0	.	.	.	.	.	.	.	.	.	.	.	.	.	.	.	.	.	.	.	.	.	.
39	ERR2195787	0	.	.	.	.	.	.	.	.	.	.	.	.	.	.	.	.	.	.	.	.	.	.
39	ERR2195788	1	.	.	.	.	.	.	.	.	100.00	.	.	.	.	.	.	.	.	.	.	.	.	.
39	ERR2195795	1	.	.	.	.	.	.	.	.	100.00	.	.	.	.	.	.	.	.	.	.	.	.	.
39	ERR2195799	0	.	.	.	.	.	.	.	.	.	.	.	.	.	.	.	.	.	.	.	.	.	.
39	ERR3263622	1	.	.	.	.	.	.	.	.	.	.	.	.	.	.	100.00	.	.	.	.	.
39	ERR3263629	0	.	.	.	.	.	.	.	.	.	.	.	.	.	.	.	.	.	.	.	.
39	ERR3263667	1	.	.	.	.	.	.	.	.	100.00	.	.	.	.	.	.	.	.	.	.	.
39	ERR3263672	1	.	.	.	.	.	96.49	.	.	.	.	.	.	.	.	.	.	.	.	.	.
39	ERR3264069	1	.	.	.	.	.	.	.	.	100.00	.	.	.	.	.	.	.	.	.	.	.
39	ERR3264070	1	.	.	.	.	.	.	.	.	100.00	.	.	.	.	.	.	.	.	.	.	.
40	19CS0413	5	74.26	.	100.00	.	.	.	99.03	.	100.00	.	.	.	.	.	.	98.67	.	.	.	.	.	.
40	19CS0427	7	74.26	.	100.00	.	40.07;99.65	96.49	99.03	.	100.00;98.46	.	.	.	.	.	.	98.67	.	.	.	.	.	.
40	19CS0459	3	.	.	.	.	.	.	97.58	100.00	.	.	.	.	.	.	100.00	.	.	.	.	.	.	.
40	19CS0460	3	.	.	.	.	.	.	97.58	100.00	.	.	.	.	.	.	100.00	.	.	.	.	.	.	.
40	ERR2195750	2	.	.	100.00	.	.	.	.	.	.	.	.	.	.	.	.	98.67	.	.	.	.	.	.
40	ERR2195753	2	.	.	100.00	.	.	.	.	.	.	.	.	.	.	.	.	98.67	.	.	.	.	.	.
40	ERR2195756	1	.	.	.	.	.	.	.	.	100.00;100.00	.	.	.	.	.	.	.	.	.	.	.	.	.
40	ERR2195762	3	.	.	.	100.00	.	.	.	.	.	100.00	99.60	.	.	.	.	.	.	.	.	.	.	.
40	ERR2195764	3	.	.	100.00	.	.	.	.	.	.	.	.	.	.	.	100.00	98.67	.	.	.	.	.	.
40	ERR2195767	2	.	100.00	.	.	.	.	.	.	100.00	.	.	.	.	.	.	.	.	.	.	.	.	.
40	ERR2195769	1	.	.	.	.	.	.	.	.	100.00;100.00	.	.	.	.	.	.	.	.	.	.	.	+	.
40	ERR2195770	3	.	.	.	.	.	.	.	.	.	.	.	.	100.00	100.00	.	.	.	.	.	99.66	.	+
40	ERR2195782	1	.	.	.	.	.	.	.	.	.	.	.	.	.	.	100.00	.	.	.	.	.	.	.
40	ERR2195789	2	.	.	.	.	99.29	.	.	.	100.00	.	.	.	.	.	.	.	.	.	.	.	.	.
40	ERR2195791	1	.	.	.	.	.	.	.	.	.	.	.	.	.	.	100.00	.	.	.	.	.	.	.
40	ERR2195794	3	.	.	.	.	99.29	.	.	.	100.00	.	.	.	.	.	100.00	.	.	.	.	.	.	.
40	ERR3263628	0	.	.	.	.	.	.	.	.	.	.	.	.	.	.	.	.	.	.	.	.
40	ERR3263635	4	.	.	.	.	.	96.49	99.03	.	.	100.00	99.60	.	.	.	.	.	.	.	.	.
40	ERR3263659	1	.	.	.	.	.	96.49;96.49	.	.	.	.	.	.	.	.	.	.	.	.	.	.
40	ERR3263668	3	.	.	100.00	.	.	100.00	.	.	.	.	.	.	.	.	.	98.67	.	.	.	.
40	ERR3264071	1	.	.	.	.	.	96.49;100.00	.	.	.	.	.	.	.	.	.	.	.	.	.	.
