# Supplementary material for: Salmonella Derby: A Comparative Genomic Analysis of Strains From Germany
Source: Front Microbiol. 2021 May 24;12:591929. doi: 10.3389/fmicb.2021.591929 (PMC8180922; doi:10.3389/fmicb.2021.591929)
Supplement: Supplementary Table 4 — Salmonella pathogenic island (SPI) detected in both collections. [file Table_4.xlsx]

## Sheet: Tabelle1
Table S4 Salmonella pathogenic island (SPI) detected in both collections
ST	ID	SPI-1	SPI-2	SPI-3	SPI-4	SPI-5	SPI-6	SPI-8	SPI-9	SPI-10	SPI-11	SP-12	CP54
40	19CS0389	X	X	X	X	X	X		X		X	X	X
40	19CS0390	X	X	X	X	X	X		X		X	X	X
40	19CS0391	X	X	X	X	X	X		X		X	X	X
40	19CS0392	X	X	X	X	X	X		X		X	X	X
40	19CS0393	X	X	X	X	X	X		X		X	X	X
40	19CS0394	X	X	X	X	X	X	X	X	X	X	X	X
40	19CS0395	X	X	X	X	X	X		X		X	X	X
40	19CS0396	X	X	X	X	X	X	X	X	X	X	X	X
40	19CS0397	X	X	X	X	X	X		X		X	X	X
40	19CS0398	X	X	X	X	X	X	X	X		X	X	X
40	19CS0399	X	X	X	X	X	X		X		X	X	X
40	19CS0400	X	X	X	X	X	X		X		X	X	X
40	19CS0401	X	X	X	X	X	X		X		X	X	X
40	19CS0402	X	X	X	X	X	X		X		X	X	X
40	19CS0403	X	X	X	X	X	X		X		X	X	X
40	19CS0404	X	X	X	X	X	X		X		X	X	X
40	19CS0408	X	X	X	X	X	X		X		X	X	X
39	19CS0409	X	X	X	X	X	X		X		X	X	X
40	19CS0413	X	X	X	X	X	X		X		X	X	X
40	ERR2195750	X	X	X	X	X	X		X		X	X	X
39	ERR2195751	X	X	X	X	X	X		X		X	X	X
39	ERR2195752	X	X	X	X	X	X		X		X	X	X
40	ERR2195753	X	X	X	X	X	X		X		X	X	X
39	ERR2195754	X	X	X	X	X	X		X		X	X	X
682	ERR2195755	X	X	X	X	X	X	X	X		X	X	X
40	ERR2195756	X	X	X	X	X	X		X		X	X	X
39	ERR2195759	X	X	X	X	X	X		X		X	X	X
39	ERR2195761	X	X	X	X	X	X		X		X	X	X
40	ERR2195762	X	X	X	X	X	X		X		X	X	X
40	ERR2195764	X	X	X	X	X	X		X		X	X	X
682	ERR2195765	X	X	X	X	X	X	X	X		X	X	X
682	ERR2195766	X	X	X	X	X	X	X	X		X	X	X
40	ERR2195767	X	X	X	X	X	X		X		X	X	X
39	ERR2195768	X	X	X	X	X	X		X		X	X	X
40	ERR2195769	X	X	X	X	X	X		X		X	X	X
40	ERR2195770	X	X	X	X	X	X		X		X	X	X
682	ERR2195772	X	X	X	X	X	X	X	X		X	X	X
682	ERR2195773	X	X	X	X	X	X	X	X		X	X	X
39	ERR2195774	X	X	X	X	X	X		X		X	X	X
39	ERR2195775	X	X	X	X	X	X		X		X	X	X
39	ERR2195777	X	X	X	X	X	X		X		X	X	X
682	ERR2195778	X	X	X	X	X	X	X	X		X	X	X
682	ERR2195779	X	X	X	X	X	X	X	X		X	X	X
39	ERR2195780	X	X	X	X	X	X		X		X	X	X
39	ERR2195781	X	X	X	X	X	X		X		X	X	X
40	ERR2195782	X	X	X	X	X	X		X		X	X	X
39	ERR2195783	X	X	X	X	X	X		X		X	X	X
39	ERR2195784	X	X	X	X	X	X		X		X	X	X
39	ERR2195785	X	X	X	X	X	X		X		X	X	X
39	ERR2195786	X	X	X	X	X	X		X		X	X	X
39	ERR2195787	X	X	X	X	X	X		X		X	X	X
39	ERR2195788	X	X	X	X	X	X		X		X	X	X
40	ERR2195789	X	X	X	X	X	X		X		X	X	X
40	ERR2195791	X	X	X	X	X	X		X		X	X	X
40	ERR2195794	X	X	X	X	X	X		X		X	X	X
39	ERR2195795	X	X	X	X	X	X		X		X	X	X
682	ERR2195796	X	X	X	X	X	X	X	X		X	X	X
39	ERR2195799	X	X	X	X	X	X		X		X	X	X
39	ERR3263622	X	X	X	X	X	X		X		X	X	X
40	ERR3263628	X	X	X	X	X	X		X		X	X	X
39	ERR3263629	X	X	X	X	X	X		X		X	X	X
682	ERR3263630	X	X	X	X	X	X	X	X		X	X	X
682	ERR3263634	X	X	X	X	X	X	X	X		X	X	X
40	ERR3263635	X	X	X	X	X	X		X		X	X	X
682	ERR3263636	X	X	X	X	X	X	X	X		X	X	X
682	ERR3263637	X	X	X	X	X	X	X	X		X	X	X
682	ERR3263638	X	X	X	X	X	X	X	X		X	X	X
682	ERR3263639	X	X	X	X	X	X	X	X		X	X	X
682	ERR3263643	X	X	X	X	X	X	X	X		X	X	X
682	ERR3263651	X	X	X	X	X	X	X	X		X	X	X
682	ERR3263652	X	X	X	X	X	X	X	X		X	X	X
682	ERR3263655	X	X	X	X	X	X	X	X		X	X	X
682	ERR3263656	X	X	X	X	X	X	X	X		X	X	X
40	ERR3263659	X	X	X	X	X	X		X		X	X	X
39	ERR3263667	X	X	X	X	X	X		X		X	X	X
40	ERR3263668	X	X	X	X	X	X		X		X	X	X
682	ERR3263669	X	X	X	X	X	X	X	X		X	X	X
682	ERR3263671	X	X	X	X	X	X	X	X		X	X	X
39	ERR3263672	X	X	X	X	X	X		X		X	X	X
682	ERR3263676	X	X	X	X	X	X	X	X		X	X	X
682	ERR3263682	X	X	X	X	X	X	X	X		X	X	X
39	ERR3264069	X	X	X	X	X	X		X		X	X	X
39	ERR3264070	X	X	X	X	X	X		X		X	X	X
40	ERR3264071	X	X	X	X	X	X		X		X	X	X
