# Supplementary material for: Salmonella Derby: A Comparative Genomic Analysis of Strains From Germany
Source: Front Microbiol. 2021 May 24;12:591929. doi: 10.3389/fmicb.2021.591929 (PMC8180922; doi:10.3389/fmicb.2021.591929)
Supplement: Supplementary Table 5 — Virulence genes detected in both collections. [file Table_5.XLSX]

## Sheet: Tabelle1
Collection	Pork	ID	ST	NUM_FOUND	algW	avrA	cheA	cheD	cheW	cheY	csgA	csgB	csgC	csgD	csgE	csgF	csgG	entA	entB	entC	entE	entS	fepA	fepB	fepC	fepD	fepG	fimC	fimD	fimF	fimH	fimI	flgE	flgG	flgH	flgJ	flhC	fliA	fliC	fliG	fliM	fliN	fliP	gmhA.lpcA	gogB	grvA	gtrA	gtrB	hsiC1.vipB
FLI	Pig Carcass	19CS0409	39	125	.	100	18.83	15.53;41.52	91.37	99.49	100	100	100	100	100	100	100	97.46	99.18	99.75	99.07	98.08	99.20	90.70	96.45	98.33	91.54	100	100	100	100	100	31.35	99.69	80.85	.	.	95.71	34.99;18.20	98.69	99.90	62.59	98.40	70.60	.	.	100.00	74.52;97.63	.
FLI	Pig Carcass	19CS0413	40	127	12.39	100	18.83	15.53;41.52;8.18	91.37	99.49	100	100	100	100	100	100	100	97.46	99.18	99.75	99.07	98.08	99.20	90.70	96.45	98.33	91.54	100	100	100	100	100	31.35	99.69	80.85	.	95.19	95.71	34.99;18.20	98.69	99.90	62.59	98.40	70.60	.	.	100.00	97.63;74.52	.
FLI	Cattle (Minced meat)	19CS0427	40	126	12.39	100	18.83	41.52;15.53;8.18	91.37	99.49	100	100	100	100	100	100	100	97.46	99.18	99.75	99.07	98.08	99.20	90.70	96.45	98.33	91.54	100	100	100	100	100	31.35	99.69	80.85	.	95.19	95.71	18.20;34.99	98.69	99.90	62.59	98.40	70.60	.	.	100.00	97.63;74.52	.
FLI	Pig	19CS0429	39	126	12.39	100	18.83	8.18;41.52;15.53	91.37	99.49	100	100	100	100	100	100	100	97.46	99.18	99.75	99.07	98.08	99.20	90.70	96.45	98.33	91.54	100	100	100	100	100	31.35	99.69	80.85	.	.	95.71	18.20;34.99	98.69	99.90	62.59	98.40	70.60	.	.	100.00	97.63;74.52	.
FLI	Pig	19CS0430	39	126	12.39	100	18.83	15.53;41.52;8.18	91.37	99.49	100	100	100	100	100	100	100	97.46	99.18	99.75	99.07	98.08	99.20	90.70	96.45	98.33	91.54	100	100	100	100	100	31.35	99.69	80.85	.	.	95.71	34.99;18.20	98.69	99.90	62.59	98.40	70.60	.	.	100.00	97.63;74.52	.
FLI	Pig	19CS0432	682	132	.	100	18.83	41.52;15.53;8.18	91.37	99.49	100	100	100	100	100	100	100	97.46	99.18	99.75	98.88	98.08	99.02	90.70	96.45	99.31	91.54	100	100	100	100	100	31.35	99.69	80.85	.	.	95.71	18.20;34.99	98.69	99.90	62.59	98.40	70.60	.	.	100.00	74.52;97.63	83.17
FLI	Mesenteric Linfnodes	19CS0435	39	125	.	100	18.83	15.53;41.52;8.18	91.37	99.49	100	100	100	100	100	100	100	97.46	99.18	99.75	99.07	98.08	99.20	90.70	96.45	98.33	91.54	100	100	100	100	100	31.35	99.69	80.85	.	.	95.71	34.99;18.20	98.69	99.90	62.59	98.40	70.60	.	.	100.00	74.52;97.63	.
FLI	Rectum	19CS0438	39	125	.	100	18.83	15.53;8.18;41.52	91.37	99.49	100	100	100	100	100	100	100	97.46	99.18	99.75	99.07	98.08	99.20	90.70	96.45	98.33	91.54	100	100	100	100	100	31.35	99.69	80.85	.	.	95.71	18.20;34.99	98.69	99.90	62.59	98.40	70.60	.	.	100.00	74.52;97.63	.
FLI	Pig Carcass	19CS0453002	39	125	.	100	18.83	15.53;41.52;8.18	91.37	99.49	100	100	100	100	100	100	100	97.46	99.18	99.75	99.07	98.08	99.20	90.70	96.45	98.33	91.54	100	100	100	100	100	31.35	99.69	80.85	.	.	95.71	18.20;34.99	98.69	99.90	62.59	98.40	70.60	.	.	100.00	74.52;97.63	.
FLI	Pig Carcass	19CS0454	39	126	12.39	100	18.83	8.18;15.53;41.52	91.37	99.49	100	100	100	100	100	100	100	97.46	99.18	99.75	99.07	98.08	99.20	90.70	96.45	98.33	91.54	100	100	100	100	100	31.35	99.69	80.85	.	.	95.71	18.20;34.99	98.69	99.90	62.59	98.40	70.60	.	.	100.00	74.52;97.63	.
FLI	Slaughterhouse’s pen	19CS0456	39	125	.	100	18.83	15.53;41.52;8.18	91.37	99.49	100	100	100	100	100	100	100	97.46	99.18	99.75	99.07	98.08	99.20	90.70	96.45	98.33	91.54	100	100	100	100	100	31.35	99.69	80.85	.	.	95.71	34.99;18.20	98.69	99.90	62.59	98.40	70.60	.	.	100.00	74.52;97.63	.
FLI	Slaughterhouse’s corridor	19CS0458	682	132	.	100	18.83	41.52;8.18;15.53	91.37	99.49	100	100	100	100	100	100	100	97.46	99.18	99.75	98.88	98.08	99.02	90.70	96.45	99.31	91.54	100	100	100	100	100	31.35	99.69	80.85	.	.	95.71	34.99;18.20	98.69	99.90	62.59	98.40	70.60	.	.	100.00	97.63;74.52	83.17
FLI	Cattle (Minced meat)	19CS0459	40	127	12.39	100	18.83	8.18;41.52;15.53	91.37	99.49	100	100	100	100	100	100	100	97.46	99.18	99.75	99.07	98.08	99.20	90.70	96.45	98.33	91.54	100	100	100	100	100	31.35	99.69	80.85	.	95.19	95.71	18.20;34.99	98.69	99.90	62.59	98.40	70.60	.	.	100.00	97.63;74.52	.
FLI	Driver truck boots	19CS0460	40	127	12.39	100	18.83	15.53;8.18;41.52	91.37	99.49	100	100	100	100	100	100	100	97.46	99.18	99.75	99.07	98.08	99.20	90.70	96.45	98.33	91.54	100	100	100	100	100	31.35	99.69	80.85	.	95.19	95.71	34.99;18.20	98.69	99.90	62.59	98.40	70.60	.	.	100.00	74.52;97.63	.
Public collection	Animal, pig feces	19CS0462	39	125	.	100	18.83	15.53;41.52;8.18	91.37	99.49	100	100	100	100	100	100	100	97.46	99.18	99.75	99.07	98.08	99.20	90.70	96.45	98.33	91.54	100	100	100	100	100	31.35	99.69	80.85	.	.	95.71	18.20;34.99	98.69	99.90	62.59	98.40	70.60	.	.	100.00	74.52;97.63	.
Public collection	Animal, pork	ERR2195750	40	96	.	100	.	.	.	.	100	100	100	100	100	100	100	.	99.18	.	.	.	.	.	96.45	.	91.54	100	100	100	100	100	.	.	.	.	.	.	.	.	.	.	.	.	.	.	.	.	.
Public collection	Food, minced meat pig	ERR2195751	39	95	.	100	.	.	.	.	100	100	100	100	100	100	100	.	99.18	.	.	.	.	.	96.45	.	91.54	100	100	100	100	100	.	.	.	.	.	.	.	.	.	.	.	.	.	.	.	.	.
Public collection	Animal, pig	ERR2195752	39	95	.	100	.	.	.	.	100	100	100	100	100	100	100	.	99.18	.	.	.	.	.	96.45	.	91.54	100	100	100	100	100	.	.	.	.	.	.	.	.	.	.	.	.	.	.	.	.	.
Public collection	Animal, pork	ERR2195753	40	95	.	100	.	.	.	.	100	100	100	100	100	100	100	.	99.18	.	.	.	.	.	96.45	.	91.54	100	100	100	100	100	.	.	.	.	.	.	.	.	.	.	.	.	.	.	.	.	.
Public collection	Animal, pork	ERR2195754	39	95	.	100	.	.	.	.	100	100	100	100	100	100	100	.	99.18	.	.	.	.	.	96.45	.	91.54	100	100	100	100	100	.	.	.	.	.	.	.	.	.	.	.	.	.	.	.	.	.
Public collection	Food, minced meat pig	ERR2195755	682	104	.	100	.	.	.	.	100	100	100	100	100	100	100	97.46	99.18	.	.	.	.	.	96.45	.	91.54	100	100	100	100	100	.	.	.	.	.	.	.	.	.	.	.	.	.	.	.	.	.
Public collection	piglet feces	ERR2195756	40	95	.	100	.	.	.	.	100	100	100	100	100	100	100	.	99.18	.	.	.	.	.	96.45	.	91.54	100	100	100	100	100	.	.	.	.	.	.	.	.	.	.	.	.	.	.	.	.	.
Public collection	Animal, pig organs	ERR2195759	39	95	.	100	.	.	.	.	100	100	100	100	100	100	100	.	99.18	.	.	.	.	.	96.45	.	91.54	100	100	100	100	100	.	.	.	.	.	.	.	.	.	.	.	.	.	.	.	.	.
Public collection	Animal, pig feces	ERR2195761	39	95	.	100	.	.	.	.	100	100	100	100	100	100	100	.	99.18	.	.	.	.	.	96.45	.	91.54	100	100	100	100	100	.	.	.	.	.	.	.	.	.	.	.	.	.	.	.	.	.
Public collection	Animal, pig	ERR2195762	40	95	.	100	.	.	.	.	100	100	100	100	100	100	100	.	99.18	.	.	.	.	.	96.45	.	91.54	100	100	100	100	100	.	.	.	.	.	.	.	.	.	.	.	.	.	.	.	.	.
Public collection	Animal, pig feces	ERR2195764	40	95	.	100	.	.	.	.	100	100	100	100	100	100	100	.	99.18	.	.	.	.	.	96.45	.	91.54	100	100	100	100	100	.	.	.	.	.	.	.	.	.	.	.	.	.	.	.	.	.
Public collection	Food, pork	ERR2195765	682	104	.	100	.	.	.	.	100	100	100	100	100	100	100	97.46	99.18	.	.	.	.	.	96.45	.	91.54	100	100	100	100	100	.	.	.	.	.	.	.	.	.	.	.	.	.	.	.	.	.
Public collection	Other, pig feces	ERR2195766	682	103	.	100	.	.	.	.	100	100	100	100	100	100	100	97.46	99.18	.	.	.	.	.	96.45	.	91.54	100	100	100	100	100	.	.	.	.	.	.	.	.	.	.	.	.	.	.	.	.	.
Public collection	Animal, pig feces	ERR2195767	40	79	.	100	.	.	.	.	100	100	100	100	100	100	100	.	99.18	.	.	.	.	.	96.45	.	91.54	100	100	100	100	100	.	.	.	.	.	.	.	.	.	.	.	.	.	.	.	.	.
Public collection	Food, minced meat , pigs	ERR2195768	39	95	.	100	.	.	.	.	100	100	100	100	100	100	100	.	99.18	.	.	.	.	.	96.45	.	91.54	100	100	100	100	100	.	.	.	.	.	.	.	.	.	.	.	.	.	.	.	.	.
Public collection	Other, pig	ERR2195769	40	95	.	100	.	.	.	.	100	100	100	100	100	100	100	.	99.18	.	.	.	.	.	96.45	.	91.54	100	100	100	100	100	.	.	.	.	.	.	.	.	.	.	.	.	.	.	.	.	.
Public collection	Animal, minced meat, sus	ERR2195770	40	94	.	100	.	.	.	.	100	100	100	100	100	100	100	.	99.18	.	.	.	.	.	96.45	.	91.54	100	100	100	100	100	.	.	.	.	.	.	.	.	.	.	.	.	.	.	.	.	.
Public collection	Animal, pork	ERR2195772	682	103	.	100	.	.	.	.	100	100	100	100	100	100	100	97.46	99.18	.	.	.	.	.	96.45	.	91.54	100	100	100	100	100	.	.	.	.	.	.	.	.	.	.	.	.	.	.	.	.	.
Public collection	Food, pork	ERR2195773	682	104	.	100	.	.	.	.	100	100	100	100	100	100	100	97.46	99.18	.	.	.	.	.	96.45	.	91.54	100	100	100	100	100	.	.	.	.	.	.	.	.	.	.	.	.	.	.	.	.	.
Public collection	Food, pig	ERR2195774	39	95	.	100	.	.	.	.	100	100	100	100	100	100	100	.	99.18	.	.	.	.	.	96.45	.	91.54	100	100	100	100	100	.	.	.	.	.	.	.	.	.	.	.	.	.	.	.	.	.
Public collection	Food, minced meat, pork	ERR2195775	39	94	.	100	.	.	.	.	100	100	100	100	100	100	100	.	99.18	.	.	.	.	.	96.45	.	91.54	100	100	100	100	100	.	.	.	.	.	.	.	.	.	.	.	.	.	.	.	.	.
Public collection	Sus, Food, pork	ERR2195777	39	94	.	100	.	.	.	.	100	100	100	100	100	100	100	.	99.18	.	.	.	.	.	96.45	.	91.54	100	100	100	100	100	.	.	.	.	.	.	.	.	.	.	.	.	.	.	.	.	.
Public collection	Sus, Food, Mett (minced meat for raw consumption)	ERR2195778	682	104	.	100	.	.	.	.	100	100	100	100	100	100	100	97.46	99.18	.	.	.	.	.	96.45	.	91.54	100	100	100	100	100	.	.	.	.	.	.	.	.	.	.	.	.	.	.	.	.	.
Public collection	Animal, cow	ERR2195779	682	104	.	100	.	.	.	.	100	100	100	100	100	100	100	97.46	99.18	.	.	.	.	.	96.45	.	91.54	100	100	100	100	100	.	.	.	.	.	.	.	.	.	.	.	.	.	.	.	.	.
Public collection	Animal, cow organs	ERR2195780	39	95	.	100	.	.	.	.	100	100	100	100	100	100	100	.	99.18	.	.	.	.	.	96.45	.	91.54	100	100	100	100	100	.	.	.	.	.	.	.	.	.	.	.	.	.	.	.	.	.
Public collection	Food, minced meat,pig	ERR2195781	39	95	.	100	.	.	.	.	100	100	100	100	100	100	100	.	99.18	.	.	.	.	.	96.45	.	91.54	100	100	100	100	100	.	.	.	.	.	.	.	.	.	.	.	.	.	.	.	.	.
Public collection	Animal, cow organs	ERR2195782	40	95	.	100	.	.	.	.	100	100	100	100	100	100	100	.	99.18	.	.	.	.	.	96.45	.	91.54	100	100	100	100	100	.	.	.	.	.	.	.	.	.	.	.	.	.	.	.	.	.
Public collection	Food, beef	ERR2195783	39	95	.	100	.	.	.	.	100	100	100	100	100	100	100	.	99.18	.	.	.	.	.	96.45	.	91.54	100	100	100	100	100	.	.	.	.	.	.	.	.	.	.	.	.	.	.	.	.	.
Public collection	Food, minced meat (beef)	ERR2195784	39	95	.	100	.	.	.	.	100	100	100	100	100	100	100	.	99.18	.	.	.	.	.	96.45	.	91.54	100	100	100	100	100	.	.	.	.	.	.	.	.	.	.	.	.	.	.	.	.	.
Public collection	Food, beef	ERR2195785	39	95	.	100	.	.	.	.	100	100	100	100	100	100	100	.	99.18	.	.	.	.	.	96.45	.	91.54	100	100	100	100	100	.	.	.	.	.	.	.	.	.	.	.	.	.	.	.	.	.
Public collection	Animal, beef	ERR2195786	39	95	.	100	.	.	.	.	100	100	100	100	100	100	100	.	99.18	.	.	.	.	.	96.45	.	91.54	100	100	100	100	100	.	.	.	.	.	.	.	.	.	.	.	.	.	.	.	.	.
Public collection	Animal, cow	ERR2195787	39	95	.	100	.	.	.	.	100	100	100	100	100	100	100	.	99.18	.	.	.	.	.	96.45	.	91.54	100	100	100	100	100	.	.	.	.	.	.	.	.	.	.	.	.	.	.	.	.	.
Public collection	beef (salt meat)	ERR2195788	39	95	.	100	.	.	.	.	100	100	100	100	100	100	100	.	99.18	.	.	.	.	.	96.45	.	91.54	100	100	100	100	100	.	.	.	.	.	.	.	.	.	.	.	.	.	.	.	.	.
Public collection	Other, meat wild pig	ERR2195789	40	95	.	100	.	.	.	.	100	100	100	100	100	100	100	.	99.18	.	.	.	.	.	96.45	.	91.54	100	100	100	100	100	.	.	.	.	.	.	.	.	.	.	.	.	.	.	.	.	.
Public collection	Food, cow	ERR2195791	40	95	.	100	.	.	.	.	100	100	100	100	100	100	100	.	99.18	.	.	.	.	.	96.45	.	91.54	100	100	100	100	100	.	.	.	.	.	.	.	.	.	.	.	.	.	.	.	.	.
Public collection	Animal, beef	ERR2195794	40	94	.	100	.	.	.	.	100	100	100	100	100	100	100	.	99.18	.	.	.	.	.	96.45	.	91.54	100	100	100	100	100	.	.	.	.	.	.	.	.	.	.	.	.	.	.	.	.	.
Public collection	Food, minced meat (beef)	ERR2195795	39	95	.	100	.	.	.	.	100	100	100	100	100	100	100	.	99.18	.	.	.	.	.	96.45	.	91.54	100	100	100	100	100	.	.	.	.	.	.	.	.	.	.	.	.	.	.	.	.	.
Public collection	Animal, minced meat (beef)	ERR2195796	682	104	.	100	.	.	.	.	100	100	100	100	100	100	100	97.46	99.18	.	.	.	.	.	96.45	.	91.54	100	100	100	100	100	.	.	.	.	.	.	.	.	.	.	.	.	.	.	.	.	.
Public collection	Meat	ERR2195799	39	95	.	100	.	.	.	.	100	100	100	100	100	100	100	.	99.18	.	.	.	.	.	96.45	.	91.54	100	100	100	100	100	.	.	.	.	.	.	.	.	.	.	.	.	.	.	.	.	.
Public collection	Human	ERR3263622	39	95	.	100	.	.	.	.	100	100	100	100	100	100	100	.	99.18	.	.	.	.	.	96.45	.	91.54	100	100	100	100	100	.	.	.	.	.	.	.	.	.	.	.	.	.	.	.	.	.
Public collection	Human	ERR3263628	40	95	.	100	.	.	.	.	100	100	100	100	100	100	100	.	99.18	.	.	.	.	.	96.45	.	91.54	100	100	100	100	100	.	.	.	.	.	.	.	.	.	.	.	.	.	.	.	.	.
Public collection	Human	ERR3263629	39	95	.	100	.	.	.	.	100	100	100	100	100	100	100	.	99.18	.	.	.	.	.	96.45	.	91.54	100	100	100	100	100	.	.	.	.	.	.	.	.	.	.	.	.	.	.	.	.	.
Public collection	Human	ERR3263630	682	104	.	100	.	.	.	.	100	100	100	100	100	100	100	97.46	99.18	.	.	.	.	.	96.45	.	91.54	100	100	100	100	100	.	.	.	.	.	.	.	.	.	.	.	.	.	.	.	.	.
Public collection	Human	ERR3263634	682	104	.	100	.	.	.	.	100	100	100	100	100	100	100	97.46	99.18	.	.	.	.	.	96.45	.	91.54	100	100	100	100	100	.	.	.	.	.	.	.	.	.	.	.	.	.	.	.	.	.
Public collection	Ground pork	ERR3263635	40	94	.	100	.	.	.	.	100	100	100	100	100	100	100	.	99.18	.	.	.	.	.	96.45	.	91.54	100	100	100	100	100	.	.	.	.	.	.	.	.	.	.	.	.	.	.	.	.	.
Public collection	Human	ERR3263636	682	103	.	100	.	.	.	.	100	100	100	100	100	100	100	97.46	99.18	.	.	.	.	.	96.45	.	91.54	100	100	100	100	100	.	.	.	.	.	.	.	.	.	.	.	.	.	.	.	.	.
Public collection	Human	ERR3263637	682	104	.	100	.	.	.	.	100	100	100	100	100	100	100	97.46	99.18	.	.	.	.	.	96.45	.	91.54	100	100	100	100	100	.	.	.	.	.	.	.	.	.	.	.	.	.	.	.	.	.
Public collection	Human	ERR3263638	682	104	.	100	.	.	.	.	100	100	100	100	100	100	100	97.46	99.18	.	.	.	.	.	96.45	.	91.54	100	100	100	100	100	.	.	.	.	.	.	.	.	.	.	.	.	.	.	.	.	.
Public collection	poultry	ERR3263639	682	104	.	100	.	.	.	.	100	100	100	100	100	100	100	97.46	99.18	.	.	.	.	.	96.45	.	91.54	100	100	100	100	100	.	.	.	.	.	.	.	.	.	.	.	.	.	.	.	.	.
Public collection	Human	ERR3263643	682	104	.	100	.	.	.	.	100	100	100	100	100	100	100	97.46	99.18	.	.	.	.	.	96.45	.	91.54	100	100	100	100	100	.	.	.	.	.	.	.	.	.	.	.	.	.	.	.	.	.
Public collection	Human	ERR3263651	682	104	.	100	.	.	.	.	100	100	100	100	100	100	100	97.46	99.18	.	.	.	.	.	96.45	.	91.54	100	100	100	100	100	.	.	.	.	.	.	.	.	.	.	.	.	.	.	.	.	.
Public collection	Human	ERR3263652	682	103	.	100	.	.	.	.	100	100	100	100	100	100	100	97.46	99.18	.	.	.	.	.	96.45	.	91.54	100	100	100	100	100	.	.	.	.	.	.	.	.	.	.	.	.	.	.	.	.	.
Public collection	Human	ERR3263655	682	104	.	100	.	.	.	.	100	100	100	100	100	100	100	97.46	99.18	.	.	.	.	.	96.45	.	91.54	100	100	100	100	100	.	.	.	.	.	.	.	.	.	.	.	.	.	.	.	.	.
Public collection	Human	ERR3263656	682	104	.	100	.	.	.	.	100	100	100	100	100	100	100	97.46	99.18	.	.	.	.	.	96.45	.	91.54	100	100	100	100	100	.	.	.	.	.	.	.	.	.	.	.	.	.	.	.	.	.
Public collection	Human	ERR3263659	40	95	.	100	.	.	.	.	100	100	100	100	100	100	100	.	99.18	.	.	.	.	.	96.45	.	91.54	100	100	100	100	100	.	.	.	.	.	.	.	.	.	.	.	.	.	.	.	.	.
Public collection	Human	ERR3263667	39	95	.	100	.	.	.	.	100	100	100	100	100	100	100	.	99.18	.	.	.	.	.	96.45	.	91.54	100	100	100	100	100	.	.	.	.	.	.	.	.	.	.	.	.	.	.	.	.	.
Public collection	Human	ERR3263668	40	95	.	100	.	.	.	.	100	100	100	100	100	100	100	.	99.18	.	.	.	.	.	96.45	.	91.54	100	100	100	100	100	.	.	.	.	.	.	.	.	.	.	.	.	.	.	.	.	.
Public collection	Human	ERR3263669	682	104	.	100	.	.	.	.	100	100	100	100	100	100	100	97.46	99.18	.	.	.	.	.	96.45	.	91.54	100	100	100	100	100	.	.	.	.	.	.	.	.	.	.	.	.	.	.	.	.	.
Public collection	Human	ERR3263671	682	104	.	100	.	.	.	.	100	100	100	100	100	100	100	97.46	99.18	.	.	.	.	.	96.45	.	91.54	100	100	100	100	100	.	.	.	.	.	.	.	.	.	.	.	.	.	.	.	.	.
Public collection	Human (wound)	ERR3263672	39	95	.	100	.	.	.	.	100	100	100	100	100	100	100	.	99.18	.	.	.	.	.	96.45	.	91.54	100	100	100	100	100	.	.	.	.	.	.	.	.	.	.	.	.	.	.	.	.	.
Public collection	Human	ERR3263676	682	104	.	100	.	.	.	.	100	100	100	100	100	100	100	97.46	99.18	.	.	.	.	.	96.45	.	91.54	100	100	100	100	100	.	.	.	.	.	.	.	.	.	.	.	.	.	.	.	.	.
Public collection	Human	ERR3263682	682	104	.	100	.	.	.	.	100	100	100	100	100	100	100	97.46	99.18	.	.	.	.	.	96.45	.	91.54	100	100	100	100	100	.	.	.	.	.	.	.	.	.	.	.	.	.	.	.	.	.
Public collection	Human	ERR3264069	39	95	.	100	.	.	.	.	100	100	100	100	100	100	100	.	99.18	.	.	.	.	.	96.45	.	91.54	100	100	100	100	100	.	.	.	.	.	.	.	.	.	.	.	.	.	.	.	.	.
Public collection	Human	ERR3264070	39	95	.	100	.	.	.	.	100	100	100	100	100	100	100	.	99.18	.	.	.	.	.	96.45	.	91.54	100	100	100	100	100	.	.	.	.	.	.	.	.	.	.	.	.	.	.	.	.	.
Public collection	Human	ERR3264071	40	96	.	100	.	.	.	.	100	100	100	100	100	100	100	.	99.18	.	.	.	.	.	96.45	.	91.54	100	100	100	100	100	.	.	.	.	.	.	.	.	.	.	.	.	.	.	.	.	.
Public collection	Human
Public collection	Human
[truncated: 96 more columns]
