# Supplementary material for: Salmonella Derby: A Comparative Genomic Analysis of Strains From Germany
Source: Front Microbiol. 2021 May 24;12:591929. doi: 10.3389/fmicb.2021.591929 (PMC8180922; doi:10.3389/fmicb.2021.591929)
Supplement: Supplementary Table 6 — Single nucleotide polymorphisms (SNPs) analysis. [file Table_6.XLSX]

## Sheet: Tabelle1
Table S6. Single nucleotide polymorphisms (SNPs) analysis
Collection	Samples	Year	Common.name	Serovar		19CS0409	19CS0413	19CS0427	19CS0429	19CS0430	19CS0432	19CS0435	19CS0438	19CS0453002	19CS0454	19CS0456	19CS0458	19CS0459	19CS0460	19CS0462	ERR2195750	ERR2195751	ERR2195752	ERR2195753	ERR2195754	ERR2195755	ERR2195756	ERR2195759	ERR2195761	ERR2195762	ERR2195764	ERR2195765	ERR2195766	ERR2195767	ERR2195768	ERR2195769	ERR2195770	ERR2195772	ERR2195773	ERR2195774	ERR2195775	ERR2195777	ERR2195778	ERR2195779	ERR2195780	ERR2195781	ERR2195782	ERR2195783	ERR2195784
FLI	Pork	2005	19CS0409	S. Derby	39	0	2509	2550	71	23	18409	65	56	45	24	63	18415	2587	2586	14	2548	23	47	2546	57	18409	2606	26	25	2589	2558	18413	18427	2584	30	2601	2583	18417	18417	60	41	26	18417	18410	67	22	2596	61	46
FLI	Pig Carcass	2010	19CS0413	S. Derby	40	2509	0	55	2526	2520	17593	2520	2511	2500	2503	2518	17597	88	87	2511	47	2520	2502	45	2512	17591	107	2505	2504	90	57	17597	17611	85	2509	102	84	17601	17601	2515	2502	2523	17601	17592	2522	2519	97	2516	2501
FLI	Pig Carcass	2010	19CS0427	S.Derby	40	2550	55	0	2567	2561	17592	2561	2552	2541	2544	2559	17596	141	140	2552	100	2561	2543	98	2553	17590	160	2546	2545	143	110	17596	17610	138	2550	155	137	17600	17600	2556	2543	2564	17600	17591	2563	2560	150	2557	2542
FLI	Cattle (Minced meat)	2011	19CS0429	S.Derby	39	71	2526	2567	0	82	18422	14	73	52	65	36	18428	2604	2603	73	2565	82	64	2563	16	18422	2623	67	66	2606	2575	18426	18440	2601	71	2618	2600	18430	18430	47	64	85	18430	18423	20	81	2613	48	63
FLI	Pig	2011	19CS0430	S.Derby	39	23	2520	2561	82	0	18418	76	67	56	35	74	18424	2598	2597	25	2559	34	58	2557	68	18418	2617	37	36	2600	2569	18422	18436	2595	41	2612	2594	18426	18426	71	52	37	18426	18419	78	33	2607	72	57
FLI	Pig	2000	19CS0432	S.Derby	682	18409	17593	17592	18422	18418	0	18420	18411	18400	18403	18418	14	17669	17668	18409	17626	18420	18402	17628	18412	12	17690	18404	18404	17671	17638	12	30	17667	18407	17683	17665	17	20	18414	18400	18419	20	20	18422	18417	17678	18416	18401
FLI	Pig	2001	19CS0435	S.Derby	39	65	2520	2561	14	76	18420	0	67	46	59	30	18426	2598	2597	67	2559	76	58	2557	10	18420	2617	61	60	2600	2569	18424	18438	2595	65	2612	2594	18428	18428	41	58	79	18428	18421	14	75	2607	42	57
FLI	Mesenteric Linfnodes	2005	19CS0438	S.Derby	39	56	2511	2552	73	67	18411	67	0	47	48	65	18417	2589	2588	58	2550	67	33	2548	59	18411	2608	50	49	2591	2560	18415	18429	2586	54	2601	2585	18419	18419	62	49	70	18419	18412	69	66	2598	63	32
FLI	Rectum	2006	19CS0453	S.Derby	39	45	2500	2541	52	56	18400	46	47	0	39	44	18406	2578	2577	47	2539	56	38	2537	38	18400	2597	41	40	2580	2549	18404	18418	2575	45	2592	2574	18408	18408	41	38	59	18408	18401	48	55	2587	42	37
FLI	Pig Carcass	2008	19CS0454	S.Derby	39	24	2503	2544	65	35	18403	59	48	39	0	57	18409	2581	2580	26	2542	35	39	2540	51	18403	2600	4	3	2583	2552	18407	18421	2578	8	2593	2577	18411	18411	54	35	38	18411	18404	61	34	2590	55	38
FLI	Pig Carcass	2014	19CS0456	S.Derby	39	63	2518	2559	36	74	18418	30	65	44	57	0	18424	2596	2595	65	2557	74	56	2555	22	18418	2615	59	58	2598	2567	18422	18436	2593	63	2610	2592	18426	18426	39	56	77	18426	18419	32	73	2605	40	55
FLI	Slaughterhouse’s pen	2015	19CS0458	S.Derby	682	18415	17597	17596	18428	18424	14	18426	18417	18406	18409	18424	0	17675	17674	18415	17632	18426	18408	17634	18418	12	17696	18410	18410	17677	17644	16	34	17673	18413	17689	17671	21	24	18420	18406	18425	24	20	18428	18423	17684	18422	18407
FLI	Slaughterhouse’s corridor	2015	19CS0459	S.Derby	40	2587	88	141	2604	2598	17669	2598	2589	2578	2581	2596	17675	0	3	2589	127	2598	2580	125	2590	17669	95	2583	2582	52	137	17673	17687	163	2587	64	10	17677	17677	2593	2580	2601	17677	17670	2600	2597	59	2594	2579
FLI	Cattle (Minced meat)	2015	19CS0460	S.Derby	40	2586	87	140	2603	2597	17668	2597	2588	2577	2580	2595	17674	3	0	2588	126	2597	2579	124	2589	17668	94	2582	2581	51	136	17672	17686	162	2586	63	9	17676	17676	2592	2579	2600	17676	17669	2599	2596	58	2593	2578
FLI	Driver truck boots	2015	19CS0462	S.Derby	39	14	2511	2552	73	25	18409	67	58	47	26	65	18415	2589	2588	0	2550	25	49	2548	59	18409	2608	28	27	2591	2560	18413	18427	2586	32	2603	2585	18417	18417	62	43	16	18417	18410	69	12	2598	63	48
Public collection	Animal, pig feces	2008	ERR2195750	S.Derby	40	2548	47	100	2565	2559	17626	2559	2550	2539	2542	2557	17632	127	126	2550	0	2559	2541	44	2551	17626	146	2544	2543	129	46	17630	17644	124	2548	141	123	17634	17634	2554	2541	2562	17634	17627	2561	2558	136	2555	2540
Public collection	Animal, pork	2008	ERR2195751	S.Derby	39	23	2520	2561	82	34	18420	76	67	56	35	74	18426	2598	2597	25	2559	0	58	2557	68	18420	2617	37	36	2600	2569	18424	18438	2595	41	2612	2594	18428	18428	71	52	37	18428	18421	78	33	2607	72	57
Public collection	Food, minced meat pig	2008	ERR2195752	S.Derby	39	47	2502	2543	64	58	18402	58	33	38	39	56	18408	2580	2579	49	2541	58	0	2539	50	18402	2599	41	40	2582	2551	18406	18420	2577	45	2592	2576	18410	18410	53	40	61	18410	18403	60	57	2589	54	1
Public collection	Animal, pig	2008	ERR2195753	S.Derby	40	2546	45	98	2563	2557	17628	2557	2548	2537	2540	2555	17634	125	124	2548	44	2557	2539	0	2549	17628	144	2542	2541	127	54	17632	17646	122	2546	139	121	17636	17636	2552	2539	2560	17636	17629	2559	2556	134	2553	2538
Public collection	Animal, pork	2008	ERR2195754	S.Derby	39	57	2512	2553	16	68	18412	10	59	38	51	22	18418	2590	2589	59	2551	68	50	2549	0	18412	2609	53	52	2592	2561	18416	18430	2587	57	2604	2586	18420	18420	33	50	71	18420	18413	12	67	2599	34	49
Public collection	Animal, pork	2008	ERR2195755	S.Derby	682	18409	17591	17590	18422	18418	12	18420	18411	18400	18403	18418	12	17669	17668	18409	17626	18420	18402	17628	18412	0	17690	18404	18404	17671	17638	14	28	17667	18407	17683	17665	19	18	18414	18400	18419	18	14	18422	18417	17678	18416	18401
Public collection	Food, minced meat pig	2009	ERR2195756	S.Derby	40	2606	107	160	2623	2617	17690	2617	2608	2597	2600	2615	17696	95	94	2608	146	2617	2599	144	2609	17690	0	2602	2601	97	156	17694	17708	182	2606	109	91	17698	17698	2612	2599	2620	17698	17691	2619	2616	104	2613	2598
Public collection	piglet feces	2010	ERR2195759	S.Derby	39	26	2505	2546	67	37	18404	61	50	41	4	59	18410	2583	2582	28	2544	37	41	2542	53	18404	2602	0	1	2585	2554	18408	18422	2580	10	2595	2579	18412	18412	56	37	40	18412	18405	63	36	2592	57	40
Public collection	Animal, pig organs	2010	ERR2195761	S.Derby	39	25	2504	2545	66	36	18404	60	49	40	3	58	18410	2582	2581	27	2543	36	40	2541	52	18404	2601	1	0	2584	2553	18408	18422	2579	9	2594	2578	18412	18412	55	36	39	18412	18405	62	35	2591	56	39
Public collection	Animal, pig feces	2010	ERR2195762	S.Derby	40	2589	90	143	2606	2600	17671	2600	2591	2580	2583	2598	17677	52	51	2591	129	2600	2582	127	2592	17671	97	2585	2584	0	139	17675	17689	165	2589	66	48	17679	17679	2595	2582	2603	17679	17672	2602	2599	61	2596	2581
Public collection	Animal, pig	2011	ERR2195764	S.Derby	40	2558	57	110	2575	2569	17638	2569	2560	2549	2552	2567	17644	137	136	2560	46	2569	2551	54	2561	17638	156	2554	2553	139	0	17642	17656	134	2558	151	133	17646	17646	2564	2551	2572	17646	17639	2571	2568	146	2565	2550
Public collection	Animal, pig feces	2011	ERR2195765	S.Derby	682	18413	17597	17596	18426	18422	12	18424	18415	18404	18407	18422	16	17673	17672	18413	17630	18424	18406	17632	18416	14	17694	18408	18408	17675	17642	0	32	17671	18411	17687	17669	19	22	18418	18404	18423	14	22	18426	18421	17682	18420	18405
Public collection	Food, pork	2012	ERR2195766	S.Derby	682	18427	17611	17610	18440	18436	30	18438	18429	18418	18421	18436	34	17687	17686	18427	17644	18438	18420	17646	18430	28	17708	18422	18422	17689	17656	32	0	17685	18425	17701	17683	37	36	18432	18418	18437	36	36	18440	18435	17696	18434	18419
Public collection	Other, pig feces	2012	ERR2195767	S.Derby	40	2584	85	138	2601	2595	17667	2595	2586	2575	2578	2593	17673	163	162	2586	124	2595	2577	122	2587	17667	182	2580	2579	165	134	17671	17685	0	2584	177	159	17675	17675	2590	2577	2598	17675	17668	2597	2594	172	2591	2576
Public collection	Animal, pig feces	2012	ERR2195768	S.Derby	39	30	2509	2550	71	41	18407	65	54	45	8	63	18413	2587	2586	32	2548	41	45	2546	57	18407	2606	10	9	2589	2558	18411	18425	2584	0	2599	2583	18415	18415	60	41	42	18415	18408	67	40	2596	61	44
Public collection	Food, minced meat , pigs	2012	ERR2195769	S.Derby	40	2601	102	155	2618	2612	17683	2612	2601	2592	2593	2610	17689	64	63	2603	141	2612	2592	139	2604	17683	109	2595	2594	66	151	17687	17701	177	2599	0	60	17691	17691	2607	2594	2615	17691	17684	2614	2611	73	2606	2591
Public collection	Other, pig	2013	ERR2195770	S.Derby	40	2583	84	137	2600	2594	17665	2594	2585	2574	2577	2592	17671	10	9	2585	123	2594	2576	121	2586	17665	91	2579	2578	48	133	17669	17683	159	2583	60	0	17673	17673	2589	2576	2597	17673	17666	2596	2593	55	2590	2575
Public collection	Animal, minced meat, sus	2013	ERR2195772	S.Derby	682	18417	17601	17600	18430	18426	17	18428	18419	18408	18411	18426	21	17677	17676	18417	17634	18428	18410	17636	18420	19	17698	18412	18412	17679	17646	19	37	17675	18415	17691	17673	0	25	18422	18408	18427	27	27	18430	18425	17686	18424	18409
Public collection	Animal, pork	2013	ERR2195773	S.Derby	682	18417	17601	17600	18430	18426	20	18428	18419	18408	18411	18426	24	17677	17676	18417	17634	18428	18410	17636	18420	18	17698	18412	18412	17679	17646	22	36	17675	18415	17691	17673	25	0	18422	18408	18427	26	26	18430	18425	17686	18424	18409
Public collection	Food, pork	2013	ERR2195774	S.Derby	39	60	2515	2556	47	71	18414	41	62	41	54	39	18420	2593	2592	62	2554	71	53	2552	33	18414	2612	56	55	2595	2564	18418	18432	2590	60	2607	2589	18422	18422	0	53	74	18422	18415	43	70	2602	37	52
Public collection	Food, pig	2014	ERR2195775	S.Derby	39	41	2502	2543	64	52	18400	58	49	38	35	56	18406	2580	2579	43	2541	52	40	2539	50	18400	2599	37	36	2582	2551	18404	18418	2577	41	2594	2576	18408	18408	53	0	55	18408	18401	60	51	2589	54	39
Public collection	Food, minced meat, pork	2014	ERR2195777	S.Derby	39	26	2523	2564	85	37	18419	79	70	59	38	77	18425	2601	2600	16	2562	37	61	2560	71	18419	2620	40	39	2603	2572	18423	18437	2598	42	2615	2597	18427	18427	74	55	0	18427	18420	81	24	2610	75	60
Public collection	Sus, Food, pork	2014	ERR2195778	S.Derby	682	18417	17601	17600	18430	18426	20	18428	18419	18408	18411	18426	24	17677	17676	18417	17634	18428	18410	17636	18420	18	17698	18412	18412	17679	17646	14	36	17675	18415	17691	17673	27	26	18422	18408	18427	0	26	18430	18425	17686	18424	18409
Public collection	Sus, Food, Mett (minced meat for raw consumption)	2014	ERR2195779	S.Derby	682	18410	17592	17591	18423	18419	20	18421	18412	18401	18404	18419	20	17670	17669	18410	17627	18421	18403	17629	18413	14	17691	18405	18405	17672	17639	22	36	17668	18408	17684	17666	27	26	18415	18401	18420	26	0	18423	18418	17679	18417	18402
Public collection	Animal, cow	2008	ERR2195780	S.Derby	39	67	2522	2563	20	78	18422	14	69	48	61	32	18428	2600	2599	69	2561	78	60	2559	12	18422	2619	63	62	2602	2571	18426	18440	2597	67	2614	2596	18430	18430	43	60	81	18430	18423	0	77	2609	44	59
Public collection	Animal, cow organs	2008	ERR2195781	S.Derby	39	22	2519	2560	81	33	18417	75	66	55	34	73	18423	2597	2596	12	2558	33	57	2556	67	18417	2616	36	35	2599	2568	18421	18435	2594	40	2611	2593	18425	18425	70	51	24	18425	18418	77	0	2606	71	56
Public collection	Food, minced meat,pig	2009	ERR2195782	S.Derby	40	2596	97	150	2613	2607	17678	2607	2598	2587	2590	2605	17684	59	58	2598	136	2607	2589	134	2599	17678	104	2592	2591	61	146	17682	17696	172	2596	73	55	17686	17686	2602	2589	2610	17686	17679	2609	2606	0	2603	2588
Public collection	Animal, cow organs	2009	ERR2195783	S.Derby	39	61	2516	2557	48	72	18416	42	63	42	55	40	18422	2594	2593	63	2555	72	54	2553	34	18416	2613	57	56	2596	2565	18420	18434	2591	61	2606	2590	18424	18424	37	54	75	18424	18417	44	71	2603	0	53
Public collection	Food, beef	2009	ERR2195784	S.Derby	39	46	2501	2542	63	57	18401	57	32	37	38	55	18407	2579	2578	48	2540	57	1	2538	49	18401	2598	40	39	2581	2550	18405	18419	2576	44	2591	2575	18409	18409	52	39	60	18409	18402	59	56	2588	53	0
Public collection	Food, minced meat (beef)	2009	ERR2195785	S.Derby	39	11	2508	2549	70	22	18408	64	55	44	23	62	18414	2586	2585	13	2547	20	46	2545	56	18408	2605	25	24	2588	2557	18412	18426	2583	29	2600	2582	18416	18416	59	40	25	18416	18409	66	21	2595	60	45
Public collection	Food, beef	2010	ERR2195786	S.Derby	39	15	2512	2553	74	26	18412	68	59	48	27	66	18418	2590	2589	17	2551	26	50	2549	60	18412	2609	29	28	2592	2561	18416	18430	2587	33	2604	2586	18420	18420	63	44	29	18420	18413	70	25	2599	64	49
Public collection	Animal, beef	2010	ERR2195787	S.Derby	39	15	2512	2553	74	26	18412	68	59	48	27	66	18418	2590	2589	17	2551	26	50	2549	60	18412	2609	29	28	2592	2561	18416	18430	2587	33	2604	2586	18420	18420	63	44	29	18420	18413	68	25	2599	64	49
Public collection	Animal, cow	2011	ERR2195788	S.Derby	39	41	2506	2547	68	52	18406	62	53	42	35	60	18412	2584	2583	43	2545	52	44	2543	54	18406	2603	37	36	2586	2555	18410	18424	2581	41	2598	2580	18414	18414	57	38	55	18414	18407	64	51	2593	58	43
Public collection	beef (salt meat)	2011	ERR2195789	S.Derby	40	2572	73	126	2589	2583	17654	2583	2574	2563	2566	2581	17660	151	150	2574	112	2583	2565	110	2575	17654	170	2568	2567	153	122	17658	17672	148	2572	165	147	17662	17662	2578	2565	2586	17662	17655	2585	2582	160	2579	2564
Public collection	Other, meat wild pig	2011	ERR2195791	S.Derby	40	2568	69	122	2585	2579	17652	2579	2570	2559	2562	2577	17658	147	146	2570	108	2579	2561	106	2571	17652	166	2564	2563	149	118	17656	17670	144	2568	161	143	17660	17660	2574	2561	2582	17660	17653	2581	2578	156	2575	2560
Public collection	Food, cow	2013	ERR2195794	S.Derby	40	2564	65	118	2581	2575	17646	2575	2566	2555	2558	2573	17652	143	142	2566	104	2575	2557	102	2567	17646	162	2560	2559	145	114	17650	17664	140	2564	157	139	17654	17654	2570	2557	2578	17654	17647	2577	2574	152	2571	2556
Public collection	Animal, beef	2014	ERR2195795	S.Derby	39	49	2512	2553	74	60	18412	68	59	48	43	66	18418	2590	2589	51	2551	60	50	2549	60	18412	2609	45	44	2592	2561	18416	18430	2587	49	2604	2586	18420	18420	63	44	63	18420	18413	70	59	2599	64	49
Public collection	Food, minced meat (beef)	2014	ERR2195796	S.Derby	682	18412	17594	17593	18425	18421	11	18423	18414	18403	18406	18421	11	17672	17671	18412	17629	18423	18405	17631	18415	5	17693	18407	18407	17674	17641	13	31	17670	18410	17686	17668	18	21	18417	18403	18422	21	17	18425	18420	17681	18419	18404
Public collection	Animal, minced meat (beef)	2009	ERR2195799	S.Derby	39	10	2507	2548	69	21	18407	63	54	43	22	61	18413	2585	2584	12	2546	19	45	2544	55	18407	2604	24	23	2587	2556	18411	18425	2582	28	2599	2581	18415	18415	58	39	24	18415	18408	65	20	2594	59	44
Public collection	Meat	2004	ERR3263622	S.Derby	39	66	2521	2562	25	77	18421	19	68	47	60	31	18427	2599	2598	68	2560	77	59	2558	11	18421	2618	62	61	2601	2570	18425	18439	2596	66	2613	2595	18429	18429	42	59	80	18429	18422	21	76	2608	43	58
Public collection	Human	2007	ERR3263625	S.Derby	71	18900	18138	18151	18913	18907	24245	18911	18902	18891	18894	18909	24251	18215	18214	18902	18177	18911	18893	18175	18903	24245	18230	18896	18895	18217	18187	24249	24263	18211	18898	18227	18211	24254	24251	18906	18893	18912	24253	24248	18913	18910	18224	18907	18892
Public collection	Human	2007	ERR3263627	S.Derby	774	46	2501	2542	63	57	18401	57	32	37	38	55	18407	2579	2578	48	2540	57	23	2538	49	18401	2598	40	39	2581	2550	18405	18419	2576	44	2591	2575	18409	18409	52	39	60	18409	18402	59	56	2588	53	22
Public collection	Human	2007	ERR3263628	S.Derby	40	2597	98	151	2614	2608	17679	2608	2599	2588	2591	2606	17685	60	59	2599	137	2608	2590	135	2600	17679	105	2593	2592	62	147	17683	17697	173	2597	74	56	17687	17687	2603	2590	2611	17687	17680	2610	2607	3	2604	2589
Public collection	Human	2007	ERR3263629	S.Derby	39	51	2506	2547	58	62	18406	52	53	32	45	50	18412	2584	2583	53	2545	62	44	2543	44	18406	2603	47	46	2586	2555	18410	18424	2581	51	2598	2580	18414	18414	47	44	65	18414	18407	54	61	2593	48	43
Public collection	Human	2014	ERR3263630	S.Derby	682	18410	17594	17593	18423	18419	13	18421	18412	18401	18404	18419	17	17670	17669	18410	17627	18421	18403	17629	18413	11	17691	18405	18405	17672	17639	15	29	17668	18408	17684	17666	20	19	18415	18401	18420	19	19	18423	18418	17679	18417	18402
Public collection	Ground pork	2008	ERR3263634	S.Derby	682	18413	17597	17596	18426	18422	12	18424	18415	18404	18407	18422	16	17673	17672	18413	17630	18424	18406	17632	18416	14	17694	18408	18408	17675	17642	14	32	17671	18411	17687	17669	17	16	18418	18404	18423	22	22	18426	18421	17682	18420	18405
Public collection	Human	2012	ERR3263635	S.Derby	40	2608	109	162	2625	2619	17692	2619	2610	2599	2602	2617	17698	97	96	2610	148	2619	2601	146	2611	17692	116	2604	2603	99	158	17696	17710	184	2608	111	93	17700	17700	2614	2601	2622	17700	17693	2621	2618	106	2615	2600
Public collection	Human	2012	ERR3263636	S.Derby	682	18417	17601	17600	18430	18426	16	18428	18419	18408	18411	18426	20	17677	17676	18417	17634	18428	18410	17636	18420	18	17698	18412	18412	17679	17646	18	36	17675	18415	17691	17673	21	24	18422	18408	18427	26	26	18430	18425	17686	18424	18409
Public collection	Human	2012	ERR3263637	S.Derby	682	18413	17595	17594	18426	18422	16	18424	18415	18404	18407	18422	16	17673	17672	18413	17630	18424	18406	17632	18416	10	17694	18408	18408	17675	17642	18	32	17671	18411	17687	17669	23	22	18418	18404	18423	22	18	18426	18421	17682	18420	18405
Public collection	poultry	2012	ERR3263638	S.Derby	682	18409	17591	17590	18422	18418	12	18420	18411	18400	18403	18418	12	17669	17668	18409	17626	18420	18402	17628	18412	2	17690	18404	18404	17671	17638	14	28	17667	18407	17683	17665	19	18	18414	18400	18419	18	14	18422	18417	17678	18416	18401
Public collection	Human	2012	ERR3263639	S.Derby	682	18418	17602	17601	18431	18427	19	18429	18420	18409	18412	18427	23	17678	17677	18418	17635	18429	18411	17637	18421	21	17699	18413	18413	17680	17647	21	39	17676	18416	17692	17674	24	27	18423	18409	18428	29	29	18431	18426	17687	18425	18410
Public collection	Human	2012	ERR3263643	S.Derby	682	18417	17599	17598	18430	18426	20	18428	18419	18408	18411	18426	20	17677	17676	18417	17634	18428	18410	17636	18420	14	17698	18412	18412	17679	17646	22	36	17675	18415	17691	17673	27	26	18422	18408	18427	26	22	18430	18425	17686	18424	18409
Public collection	Human	2013	ERR3263651	S.Derby	682	18427	17611	17610	18440	18436	26	18438	18429	18418	18421	18436	30	17687	17686	18427	17644	18438	18420	17646	18430	28	17708	18422	18422	17689	17656	28	46	17685	18425	17701	17683	33	36	18432	18418	18437	36	36	18440	18435	17696	18434	18419
Public collection	Human	2013	ERR3263652	S.Derby	682	18418	17602	17601	18431	18427	17	18429	18420	18409	18412	18427	21	17678	17677	18418	17635	18429	18411	17637	18421	19	17699	18413	18413	17680	17647	19	37	17676	18416	17692	17674	22	25	18423	18409	18428	27	27	18431	18426	17687	18425	18410
Public collection	Human	2013	ERR3263655	S.Derby	682	18420	17604	17603	18433	18429	19	18431	18422	18411	18414	18429	23	17680	17679	18420	17637	18431	18413	17639	18423	21	17701	18415	18415	17682	17649	21	39	17678	18418	17694	17676	24	27	18425	18411	18430	29	29	18433	18428	17689	18427	18412
Public collection	Human	2014	ERR3263656	S.Derby	682	18415	17597	17596	18428	18424	18	18426	18417	18406	18409	18424	18	17675	17674	18415	17632	18426	18408	17634	18418	12	17696	18410	18410	17677	17644	20	34	17673	18413	17689	17671	25	24	18420	18406	18425	24	20	18428	18423	17684	18422	18407
Public collection	Human	2014	ERR3263659	S.Derby	40	2598	99	152	2615	2609	17680	2609	2600	2589	2592	2607	17686	61	60	2600	138	2609	2591	136	2601	17680	106	2594	2593	63	148	17684	17698	174	2598	75	57	17688	17688	2604	2591	2612	17688	17681	2611	2608	24	2605	2590
Public collection	Human	2014	ERR3263667	S.Derby	39	26	2505	2546	67	37	18405	61	50	41	4	59	18411	2583	2582	28	2544	37	41	2542	53	18405	2602	6	5	2585	2554	18409	18423	2580	10	2595	2579	18413	18413	56	37	40	18413	18406	63	36	2592	57	40
Public collection	Human	2014	ERR3263668	S.Derby	40	2547	46	99	2564	2558	17630	2558	2549	2538	2541	2556	17636	126	125	2549	49	2558	2540	47	2550	17630	145	2543	2542	128	59	17634	17648	123	2547	140	122	17638	17638	2553	2540	2561	17638	17631	2560	2557	135	2554	2539
Public collection	Human	2014	ERR3263669	S.Derby	682	18417	17601	17600	18430	18426	20	18428	18419	18408	18411	18426	24	17677	17676	18417	17634	18428	18410	17636	18420	18	17698	18412	18412	17679	17646	22	36	17675	18415	17691	17673	25	24	18422	18408	18427	26	26	18430	18425	17686	18424	18409
Public collection	Human (wound)	2014	ERR3263671	S.Derby	682	18419	17603	17602	18432	18428	22	18430	18421	18410	18413	18428	26	17679	17678	18419	17636	18430	18412	17638	18422	20	17700	18414	18414	17681	17648	24	38	17677	18417	17693	17675	27	26	18424	18410	18429	28	28	18432	18427	17688	18426	18411
Public collection	Human	2014	ERR3263672	S.Derby	39	30	2527	2568	89	41	18427	83	74	63	42	81	18433	2605	2604	32	2566	39	65	2564	75	18427	2624	44	43	2607	2576	18431	18445	2602	48	2619	2601	18435	18435	78	59	44	18435	18428	85	40	2614	79	64
Public collection	Human	2014	ERR3263676	S.Derby	682	18416	17598	17597	18429	18425	19	18427	18418	18407	18410	18425	19	17676	17675	18416	17633	18427	18409	17635	18419	13	17697	18411	18411	17678	17645	21	35	17674	18414	17690	17672	26	25	18421	18407	18426	25	21	18429	18424	17685	18423	18408
Public collection	Human	2014	ERR3263682	S.Derby	682	18362	17544	17543	18375	18371	107	18373	18364	18353	18356	18371	111	17620	17619	18362	17577	18373	18355	17579	18365	109	17641	18357	18357	17622	17589	109	127	17618	18360	17634	17616	112	115	18367	18353	18372	117	117	18375	18370	17629	18369	18354
Public collection	Human	2018	ERR3264069	S.Derby	39	33	2512	2553	74	44	18412	68	57	48	11	66	18418	2590	2589	35	2551	44	48	2549	60	18412	2609	13	12	2592	2561	18416	18430	2587	17	2602	2586	18420	18420	63	44	47	18420	18413	70	43	2599	64	47
Public collection	Human	2018	ERR3264070	S.Derby	39	32	2511	2552	73	43	18411	67	56	47	10	65	18417	2589	2588	34	2550	43	47	2548	59	18411	2608	12	11	2591	2560	18415	18429	2586	16	2601	2585	18419	18419	62	43	46	18419	18412	69	42	2598	63	46
Public collection	Human	2018	ERR3264071	S.Derby	40	2588	89	142	2605	2599	17671	2599	2590	2579	2582	2597	17677	165	164	2590	128	2599	2581	126	2591	17671	186	2584	2583	167	138	17675	17689	164	2588	179	161	17679	17679	2594	2581	2602	17679	17672	2601	2598	174	2595	2580
Public collection	Human	2018	ERR3264072	S.Derby	71	18865	18103	18116	18878	18872	24213	18876	18867	18856	18859	18874	24219	18180	18179	18867	18142	18876	18858	18140	18868	24213	18195	18861	18860	18182	18152	24217	24231	18176	18863	18192	18176	24222	24219	18871	18858	18877	24221	24216	18878	18875	18189	18872	18857
[truncated: 39 more columns]
