# Supplementary material for: Salmonella Derby: A Comparative Genomic Analysis of Strains From Germany
Source: Front Microbiol. 2021 May 24;12:591929. doi: 10.3389/fmicb.2021.591929 (PMC8180922; doi:10.3389/fmicb.2021.591929)
Supplement: Supplementary Table 7 — Genome accession and metadata for our sequence collection. [file Table_7.XLSX]

## Sheet: Tabelle1
Table S7 Genome accession and epidemiologic data for the genome collection
Nr.	Slaughterhouse	Samples	Year	ST	Accesion Number
19CS0409	3	Pork	2005	39	SRR12342889
19CS0429	3	Pig Carcass	2011	39	SRR12342896
19CS0430	3	Pig Carcass	2011	39	SRR12342895
19CS0435	2	Cattle (Minced meat)	2001	39	SRR12342893
19CS0438	3	Pig	2005	39	SRR12342892
19CS0453	3	Pig	2006	39	SRR12342891
19CS0454	3	Pig	2008	39	SRR12342890
19CS0456	4	Mesenteric Linfnodes	2014	39	SRR12342902
19CS0462	5	Rectum	2015	39	SRR12342898
19CS0413	3	Pig Carcass	2010	40	SRR12342888
19CS0427	3	Pig Carcass	2010	40	SRR12342897
19CS0459	5	Slaughterhouse’s pen	2015	40	SRR12342900
19CS0460	5	Slaughterhouse’s corridor	2015	40	SRR12342899
19CS0432	1	Cattle (Minced meat)	2000	682	SRR12342894
19CS0458	5	Driver truck boots	2015	682	SRR12342901
